# Supplementary material for: Transcriptional profiling predicts running promotes cerebrovascular remodeling in young but not midlife mice
Source: BMC Genomics. 2019 Nov 14;20:860. doi: 10.1186/s12864-019-6230-z (PMC6854620; doi:10.1186/s12864-019-6230-z)
Supplement: Supplementary file 2 — Additional file 2: Table S2. All genes detected by RNA-seq, used as “background” gene list for gene set enrichment analyses. [file 12864_2019_6230_MOESM2_ESM.xlsx]

## Sheet: Sheet1
Cortex - Young Run v Young Sed	Hippocampus - Young Run v Young Sed	Hippocampus -Midlife Low Run v Midlife Sed	Hippocampus -Midlife High Run v Midlife Sed	Cortex -Midlife Low Run v Midlife Sed	Cortex -Midlife High Run v Midlife Sed
Feature.ID	Feature.ID	Feature.ID	Feature.ID	Feature.ID	Feature.ID
ENSMUSG00000036469	ENSMUSG00000036469	ENSMUSG00000036469	ENSMUSG00000036469	ENSMUSG00000036469	ENSMUSG00000036469
ENSMUSG00000073481	ENSMUSG00000079557	ENSMUSG00000073481	ENSMUSG00000073481	ENSMUSG00000073481	ENSMUSG00000079557
ENSMUSG00000079557	ENSMUSG00000073481	ENSMUSG00000079557	ENSMUSG00000079557	ENSMUSG00000079557	ENSMUSG00000073481
ENSMUSG00000039372	ENSMUSG00000032656	ENSMUSG00000032656	ENSMUSG00000032656	ENSMUSG00000032656	ENSMUSG00000032656
ENSMUSG00000023307	ENSMUSG00000039372	ENSMUSG00000039372	ENSMUSG00000039372	ENSMUSG00000039372	ENSMUSG00000039372
ENSMUSG00000039100	ENSMUSG00000023307	ENSMUSG00000023307	ENSMUSG00000023307	ENSMUSG00000023307	ENSMUSG00000023307
ENSMUSG00000026977	ENSMUSG00000039100	ENSMUSG00000039100	ENSMUSG00000039100	ENSMUSG00000039100	ENSMUSG00000039100
ENSMUSG00000025702	ENSMUSG00000026977	ENSMUSG00000026977	ENSMUSG00000026977	ENSMUSG00000026977	ENSMUSG00000026977
ENSMUSG00000040502	ENSMUSG00000025702	ENSMUSG00000025702	ENSMUSG00000025702	ENSMUSG00000025702	ENSMUSG00000025702
ENSMUSG00000078627	ENSMUSG00000040502	ENSMUSG00000040502	ENSMUSG00000040502	ENSMUSG00000040502	ENSMUSG00000040502
ENSMUSG00000022269	ENSMUSG00000022269	ENSMUSG00000022269	ENSMUSG00000022269	ENSMUSG00000078627	ENSMUSG00000078627
ENSMUSG00000026276	ENSMUSG00000026276	ENSMUSG00000026276	ENSMUSG00000026276	ENSMUSG00000022269	ENSMUSG00000022269
ENSMUSG00000022456	ENSMUSG00000022456	ENSMUSG00000022456	ENSMUSG00000022456	ENSMUSG00000026276	ENSMUSG00000026276
ENSMUSG00000020486	ENSMUSG00000020486	ENSMUSG00000020486	ENSMUSG00000020486	ENSMUSG00000022456	ENSMUSG00000022456
ENSMUSG00000072214	ENSMUSG00000072214	ENSMUSG00000072214	ENSMUSG00000072214	ENSMUSG00000020486	ENSMUSG00000020486
ENSMUSG00000050379	ENSMUSG00000050379	ENSMUSG00000050379	ENSMUSG00000050379	ENSMUSG00000072214	ENSMUSG00000072214
ENSMUSG00000001833	ENSMUSG00000001833	ENSMUSG00000001833	ENSMUSG00000001833	ENSMUSG00000050379	ENSMUSG00000050379
ENSMUSG00000018398	ENSMUSG00000018398	ENSMUSG00000018398	ENSMUSG00000018398	ENSMUSG00000001833	ENSMUSG00000001833
ENSMUSG00000059248	ENSMUSG00000059248	ENSMUSG00000059248	ENSMUSG00000059248	ENSMUSG00000018398	ENSMUSG00000018398
ENSMUSG00000019917	ENSMUSG00000019917	ENSMUSG00000019917	ENSMUSG00000019917	ENSMUSG00000059248	ENSMUSG00000059248
ENSMUSG00000058013	ENSMUSG00000058013	ENSMUSG00000058013	ENSMUSG00000058013	ENSMUSG00000019917	ENSMUSG00000019917
ENSMUSG00000037072	ENSMUSG00000037072	ENSMUSG00000037072	ENSMUSG00000037072	ENSMUSG00000058013	ENSMUSG00000058013
ENSMUSG00000021252	ENSMUSG00000021252	ENSMUSG00000021252	ENSMUSG00000021252	ENSMUSG00000037072	ENSMUSG00000037072
ENSMUSG00000007777	ENSMUSG00000007777	ENSMUSG00000007777	ENSMUSG00000007777	ENSMUSG00000021252	ENSMUSG00000021252
ENSMUSG00000086714	ENSMUSG00000086714	ENSMUSG00000086714	ENSMUSG00000086714	ENSMUSG00000007777	ENSMUSG00000007777
ENSMUSG00000043644	ENSMUSG00000043644	ENSMUSG00000043644	ENSMUSG00000043644	ENSMUSG00000086714	ENSMUSG00000086714
ENSMUSG00000024442	ENSMUSG00000024442	ENSMUSG00000024442	ENSMUSG00000024442	ENSMUSG00000043644	ENSMUSG00000043644
ENSMUSG00000042208	ENSMUSG00000042208	ENSMUSG00000042208	ENSMUSG00000042208	ENSMUSG00000024442	ENSMUSG00000024442
ENSMUSG00000020831	ENSMUSG00000020831	ENSMUSG00000020831	ENSMUSG00000020831	ENSMUSG00000042208	ENSMUSG00000042208
ENSMUSG00000025731	ENSMUSG00000025731	ENSMUSG00000025731	ENSMUSG00000025731	ENSMUSG00000020831	ENSMUSG00000020831
ENSMUSG00000058706	ENSMUSG00000058706	ENSMUSG00000058706	ENSMUSG00000058706	ENSMUSG00000025731	ENSMUSG00000025731
ENSMUSG00000028608	ENSMUSG00000028608	ENSMUSG00000028608	ENSMUSG00000028608	ENSMUSG00000058706	ENSMUSG00000058706
ENSMUSG00000089889	ENSMUSG00000060512	ENSMUSG00000089889	ENSMUSG00000089889	ENSMUSG00000028608	ENSMUSG00000028608
ENSMUSG00000087341	ENSMUSG00000019689	ENSMUSG00000060512	ENSMUSG00000060512	ENSMUSG00000089889	ENSMUSG00000089889
ENSMUSG00000060512	ENSMUSG00000090066	ENSMUSG00000019689	ENSMUSG00000019689	ENSMUSG00000060512	ENSMUSG00000060512
ENSMUSG00000019689	ENSMUSG00000071456	ENSMUSG00000090066	ENSMUSG00000090066	ENSMUSG00000019689	ENSMUSG00000019689
ENSMUSG00000090066	ENSMUSG00000022972	ENSMUSG00000071456	ENSMUSG00000071456	ENSMUSG00000090066	ENSMUSG00000090066
ENSMUSG00000097134	ENSMUSG00000030663	ENSMUSG00000022972	ENSMUSG00000022972	ENSMUSG00000071456	ENSMUSG00000071456
ENSMUSG00000071456	ENSMUSG00000027637	ENSMUSG00000030663	ENSMUSG00000030663	ENSMUSG00000022972	ENSMUSG00000022972
ENSMUSG00000022972	ENSMUSG00000021023	ENSMUSG00000027637	ENSMUSG00000027637	ENSMUSG00000030663	ENSMUSG00000030663
ENSMUSG00000030663	ENSMUSG00000039195	ENSMUSG00000021023	ENSMUSG00000021023	ENSMUSG00000027637	ENSMUSG00000027637
ENSMUSG00000027637	ENSMUSG00000045237	ENSMUSG00000039195	ENSMUSG00000039195	ENSMUSG00000021023	ENSMUSG00000021023
ENSMUSG00000021023	ENSMUSG00000028441	ENSMUSG00000045237	ENSMUSG00000045237	ENSMUSG00000039195	ENSMUSG00000039195
ENSMUSG00000039195	ENSMUSG00000085151	ENSMUSG00000028441	ENSMUSG00000085151	ENSMUSG00000045237	ENSMUSG00000045237
ENSMUSG00000045237	ENSMUSG00000097616	ENSMUSG00000085151	ENSMUSG00000097616	ENSMUSG00000085151	ENSMUSG00000085151
ENSMUSG00000085151	ENSMUSG00000037971	ENSMUSG00000097616	ENSMUSG00000037971	ENSMUSG00000097616	ENSMUSG00000097616
ENSMUSG00000097616	ENSMUSG00000046999	ENSMUSG00000037971	ENSMUSG00000046999	ENSMUSG00000037971	ENSMUSG00000037971
ENSMUSG00000037971	ENSMUSG00000044991	ENSMUSG00000046999	ENSMUSG00000044991	ENSMUSG00000046999	ENSMUSG00000046999
ENSMUSG00000046999	ENSMUSG00000040720	ENSMUSG00000044991	ENSMUSG00000040720	ENSMUSG00000044991	ENSMUSG00000044991
ENSMUSG00000044991	ENSMUSG00000092203	ENSMUSG00000040720	ENSMUSG00000092203	ENSMUSG00000040720	ENSMUSG00000040720
ENSMUSG00000040720	ENSMUSG00000063236	ENSMUSG00000092203	ENSMUSG00000063236	ENSMUSG00000092203	ENSMUSG00000092203
ENSMUSG00000092203	ENSMUSG00000085457	ENSMUSG00000063236	ENSMUSG00000085457	ENSMUSG00000063236	ENSMUSG00000063236
ENSMUSG00000063236	ENSMUSG00000040591	ENSMUSG00000085457	ENSMUSG00000040591	ENSMUSG00000085457	ENSMUSG00000085457
ENSMUSG00000085457	ENSMUSG00000035171	ENSMUSG00000040591	ENSMUSG00000035171	ENSMUSG00000040591	ENSMUSG00000040591
ENSMUSG00000040591	ENSMUSG00000032551	ENSMUSG00000035171	ENSMUSG00000032551	ENSMUSG00000035171	ENSMUSG00000035171
ENSMUSG00000035171	ENSMUSG00000078570	ENSMUSG00000032551	ENSMUSG00000078570	ENSMUSG00000032551	ENSMUSG00000032551
ENSMUSG00000032551	ENSMUSG00000045414	ENSMUSG00000078570	ENSMUSG00000045414	ENSMUSG00000078570	ENSMUSG00000078570
ENSMUSG00000078570	ENSMUSG00000043687	ENSMUSG00000045414	ENSMUSG00000043687	ENSMUSG00000045414	ENSMUSG00000045414
ENSMUSG00000045414	ENSMUSG00000063320	ENSMUSG00000043687	ENSMUSG00000063320	ENSMUSG00000043687	ENSMUSG00000043687
ENSMUSG00000043687	ENSMUSG00000097290	ENSMUSG00000063320	ENSMUSG00000097290	ENSMUSG00000063320	ENSMUSG00000063320
ENSMUSG00000063320	ENSMUSG00000096221	ENSMUSG00000097290	ENSMUSG00000096221	ENSMUSG00000097290	ENSMUSG00000097290
ENSMUSG00000097290	ENSMUSG00000098912	ENSMUSG00000096221	ENSMUSG00000098912	ENSMUSG00000096221	ENSMUSG00000096221
ENSMUSG00000096221	ENSMUSG00000068099	ENSMUSG00000098912	ENSMUSG00000068099	ENSMUSG00000098912	ENSMUSG00000098912
ENSMUSG00000098912	ENSMUSG00000087651	ENSMUSG00000068099	ENSMUSG00000087651	ENSMUSG00000068099	ENSMUSG00000068099
ENSMUSG00000068099	ENSMUSG00000072694	ENSMUSG00000087651	ENSMUSG00000072694	ENSMUSG00000087651	ENSMUSG00000087651
ENSMUSG00000087651	ENSMUSG00000051319	ENSMUSG00000072694	ENSMUSG00000051319	ENSMUSG00000072694	ENSMUSG00000072694
ENSMUSG00000072694	ENSMUSG00000098702	ENSMUSG00000051319	ENSMUSG00000098702	ENSMUSG00000051319	ENSMUSG00000051319
ENSMUSG00000051319	ENSMUSG00000026051	ENSMUSG00000098702	ENSMUSG00000026051	ENSMUSG00000098702	ENSMUSG00000098702
ENSMUSG00000098702	ENSMUSG00000087579	ENSMUSG00000026051	ENSMUSG00000087579	ENSMUSG00000026051	ENSMUSG00000026051
ENSMUSG00000097383	ENSMUSG00000097383	ENSMUSG00000087579	ENSMUSG00000097383	ENSMUSG00000097383	ENSMUSG00000097383
ENSMUSG00000024118	ENSMUSG00000024118	ENSMUSG00000097383	ENSMUSG00000024118	ENSMUSG00000024118	ENSMUSG00000024118
ENSMUSG00000035595	ENSMUSG00000035595	ENSMUSG00000024118	ENSMUSG00000035595	ENSMUSG00000035595	ENSMUSG00000035595
ENSMUSG00000050088	ENSMUSG00000050088	ENSMUSG00000035595	ENSMUSG00000050088	ENSMUSG00000050088	ENSMUSG00000050088
ENSMUSG00000054676	ENSMUSG00000054676	ENSMUSG00000050088	ENSMUSG00000054676	ENSMUSG00000054676	ENSMUSG00000054676
ENSMUSG00000097048	ENSMUSG00000097048	ENSMUSG00000054676	ENSMUSG00000097048	ENSMUSG00000097048	ENSMUSG00000097048
ENSMUSG00000057818	ENSMUSG00000057818	ENSMUSG00000097048	ENSMUSG00000057818	ENSMUSG00000057818	ENSMUSG00000057818
ENSMUSG00000075511	ENSMUSG00000075511	ENSMUSG00000057818	ENSMUSG00000075511	ENSMUSG00000075511	ENSMUSG00000075511
ENSMUSG00000021534	ENSMUSG00000021534	ENSMUSG00000075511	ENSMUSG00000021534	ENSMUSG00000021534	ENSMUSG00000021534
ENSMUSG00000044320	ENSMUSG00000044320	ENSMUSG00000021534	ENSMUSG00000044320	ENSMUSG00000044320	ENSMUSG00000044320
ENSMUSG00000085944	ENSMUSG00000085944	ENSMUSG00000044320	ENSMUSG00000030030	ENSMUSG00000030030	ENSMUSG00000030030
ENSMUSG00000030030	ENSMUSG00000030030	ENSMUSG00000030030	ENSMUSG00000085389	ENSMUSG00000085389	ENSMUSG00000085389
ENSMUSG00000085389	ENSMUSG00000085389	ENSMUSG00000085389	ENSMUSG00000026831	ENSMUSG00000026831	ENSMUSG00000026831
ENSMUSG00000026831	ENSMUSG00000026831	ENSMUSG00000026831	ENSMUSG00000008028	ENSMUSG00000008028	ENSMUSG00000008028
ENSMUSG00000008028	ENSMUSG00000008028	ENSMUSG00000008028	ENSMUSG00000023873	ENSMUSG00000051054	ENSMUSG00000051054
ENSMUSG00000053783	ENSMUSG00000023873	ENSMUSG00000023873	ENSMUSG00000027886	ENSMUSG00000053783	ENSMUSG00000053783
ENSMUSG00000085609	ENSMUSG00000031927	ENSMUSG00000027886	ENSMUSG00000085609	ENSMUSG00000085609	ENSMUSG00000085609
ENSMUSG00000032300	ENSMUSG00000027886	ENSMUSG00000053783	ENSMUSG00000032300	ENSMUSG00000032300	ENSMUSG00000032300
ENSMUSG00000043629	ENSMUSG00000053783	ENSMUSG00000085609	ENSMUSG00000043629	ENSMUSG00000043629	ENSMUSG00000043629
ENSMUSG00000085438	ENSMUSG00000085609	ENSMUSG00000032300	ENSMUSG00000085438	ENSMUSG00000085438	ENSMUSG00000085438
ENSMUSG00000019797	ENSMUSG00000032300	ENSMUSG00000043629	ENSMUSG00000019797	ENSMUSG00000019797	ENSMUSG00000019797
ENSMUSG00000078612	ENSMUSG00000043629	ENSMUSG00000085438	ENSMUSG00000078612	ENSMUSG00000020940	ENSMUSG00000020940
ENSMUSG00000032666	ENSMUSG00000085438	ENSMUSG00000019797	ENSMUSG00000032666	ENSMUSG00000078612	ENSMUSG00000078612
ENSMUSG00000089798	ENSMUSG00000019797	ENSMUSG00000078612	ENSMUSG00000089798	ENSMUSG00000032666	ENSMUSG00000032666
ENSMUSG00000071103	ENSMUSG00000078612	ENSMUSG00000032666	ENSMUSG00000071103	ENSMUSG00000038782	ENSMUSG00000038782
ENSMUSG00000031847	ENSMUSG00000032666	ENSMUSG00000089798	ENSMUSG00000031847	ENSMUSG00000089798	ENSMUSG00000089798
ENSMUSG00000052794	ENSMUSG00000089798	ENSMUSG00000071103	ENSMUSG00000052794	ENSMUSG00000071103	ENSMUSG00000071103
ENSMUSG00000055833	ENSMUSG00000033053	ENSMUSG00000031847	ENSMUSG00000055833	ENSMUSG00000031847	ENSMUSG00000031847
ENSMUSG00000097893	ENSMUSG00000071103	ENSMUSG00000052794	ENSMUSG00000097893	ENSMUSG00000052794	ENSMUSG00000052794
ENSMUSG00000005983	ENSMUSG00000031847	ENSMUSG00000055833	ENSMUSG00000005983	ENSMUSG00000055833	ENSMUSG00000055833
ENSMUSG00000027327	ENSMUSG00000052794	ENSMUSG00000097893	ENSMUSG00000027327	ENSMUSG00000097893	ENSMUSG00000097893
ENSMUSG00000097515	ENSMUSG00000055833	ENSMUSG00000005983	ENSMUSG00000019945	ENSMUSG00000005983	ENSMUSG00000005983
ENSMUSG00000019945	ENSMUSG00000097893	ENSMUSG00000027327	ENSMUSG00000094103	ENSMUSG00000027327	ENSMUSG00000027327
ENSMUSG00000094103	ENSMUSG00000005983	ENSMUSG00000019945	ENSMUSG00000043773	ENSMUSG00000019945	ENSMUSG00000019945
ENSMUSG00000043773	ENSMUSG00000027327	ENSMUSG00000094103	ENSMUSG00000070709	ENSMUSG00000094103	ENSMUSG00000094103
ENSMUSG00000070709	ENSMUSG00000019945	ENSMUSG00000043773	ENSMUSG00000084792	ENSMUSG00000043773	ENSMUSG00000043773
ENSMUSG00000084792	ENSMUSG00000094103	ENSMUSG00000070709	ENSMUSG00000038323	ENSMUSG00000070709	ENSMUSG00000070709
ENSMUSG00000038323	ENSMUSG00000043773	ENSMUSG00000084792	ENSMUSG00000090307	ENSMUSG00000084792	ENSMUSG00000084792
ENSMUSG00000090307	ENSMUSG00000070709	ENSMUSG00000038323	ENSMUSG00000071265	ENSMUSG00000038323	ENSMUSG00000038323
ENSMUSG00000071265	ENSMUSG00000084792	ENSMUSG00000090307	ENSMUSG00000097080	ENSMUSG00000090307	ENSMUSG00000090307
ENSMUSG00000097080	ENSMUSG00000038323	ENSMUSG00000071265	ENSMUSG00000033029	ENSMUSG00000071265	ENSMUSG00000071265
ENSMUSG00000033029	ENSMUSG00000090307	ENSMUSG00000097080	ENSMUSG00000079407	ENSMUSG00000097080	ENSMUSG00000097080
ENSMUSG00000097675	ENSMUSG00000071265	ENSMUSG00000033029	ENSMUSG00000040822	ENSMUSG00000033029	ENSMUSG00000033029
ENSMUSG00000079407	ENSMUSG00000097080	ENSMUSG00000079407	ENSMUSG00000031998	ENSMUSG00000097675	ENSMUSG00000097675
ENSMUSG00000097527	ENSMUSG00000033029	ENSMUSG00000040822	ENSMUSG00000071653	ENSMUSG00000097267	ENSMUSG00000097267
ENSMUSG00000096935	ENSMUSG00000079407	ENSMUSG00000031998	ENSMUSG00000078607	ENSMUSG00000079407	ENSMUSG00000079407
ENSMUSG00000085614	ENSMUSG00000085614	ENSMUSG00000071653	ENSMUSG00000022507	ENSMUSG00000097527	ENSMUSG00000097527
ENSMUSG00000040822	ENSMUSG00000040822	ENSMUSG00000078607	ENSMUSG00000097412	ENSMUSG00000096935	ENSMUSG00000096935
ENSMUSG00000031998	ENSMUSG00000031998	ENSMUSG00000022507	ENSMUSG00000078784	ENSMUSG00000040822	ENSMUSG00000040822
ENSMUSG00000071653	ENSMUSG00000071653	ENSMUSG00000097412	ENSMUSG00000048429	ENSMUSG00000031998	ENSMUSG00000031998
ENSMUSG00000078607	ENSMUSG00000078607	ENSMUSG00000078784	ENSMUSG00000044148	ENSMUSG00000071653	ENSMUSG00000071653
ENSMUSG00000056313	ENSMUSG00000056313	ENSMUSG00000048429	ENSMUSG00000020812	ENSMUSG00000078607	ENSMUSG00000078607
ENSMUSG00000022507	ENSMUSG00000022507	ENSMUSG00000044148	ENSMUSG00000054091	ENSMUSG00000056313	ENSMUSG00000022507
ENSMUSG00000097412	ENSMUSG00000097412	ENSMUSG00000020812	ENSMUSG00000062760	ENSMUSG00000022507	ENSMUSG00000097412
ENSMUSG00000078784	ENSMUSG00000078784	ENSMUSG00000054091	ENSMUSG00000020284	ENSMUSG00000097412	ENSMUSG00000078784
ENSMUSG00000048429	ENSMUSG00000044145	ENSMUSG00000062760	ENSMUSG00000078572	ENSMUSG00000078784	ENSMUSG00000048429
ENSMUSG00000044148	ENSMUSG00000048429	ENSMUSG00000020284	ENSMUSG00000097221	ENSMUSG00000048429	ENSMUSG00000044148
ENSMUSG00000020812	ENSMUSG00000044148	ENSMUSG00000078572	ENSMUSG00000035372	ENSMUSG00000044148	ENSMUSG00000020812
ENSMUSG00000054091	ENSMUSG00000020812	ENSMUSG00000097221	ENSMUSG00000073155	ENSMUSG00000020812	ENSMUSG00000054091
ENSMUSG00000062760	ENSMUSG00000054091	ENSMUSG00000035372	ENSMUSG00000087165	ENSMUSG00000054091	ENSMUSG00000062760
ENSMUSG00000020284	ENSMUSG00000062760	ENSMUSG00000073155	ENSMUSG00000021290	ENSMUSG00000062760	ENSMUSG00000020284
ENSMUSG00000078572	ENSMUSG00000020284	ENSMUSG00000087165	ENSMUSG00000020083	ENSMUSG00000020284	ENSMUSG00000078572
ENSMUSG00000097221	ENSMUSG00000078572	ENSMUSG00000021290	ENSMUSG00000021458	ENSMUSG00000078572	ENSMUSG00000097221
ENSMUSG00000035372	ENSMUSG00000097221	ENSMUSG00000020083	ENSMUSG00000063018	ENSMUSG00000097221	ENSMUSG00000035372
ENSMUSG00000073155	ENSMUSG00000035372	ENSMUSG00000021458	ENSMUSG00000026090	ENSMUSG00000035372	ENSMUSG00000073155
ENSMUSG00000087165	ENSMUSG00000073155	ENSMUSG00000063018	ENSMUSG00000074829	ENSMUSG00000073155	ENSMUSG00000087165
ENSMUSG00000021290	ENSMUSG00000087165	ENSMUSG00000026090	ENSMUSG00000097165	ENSMUSG00000087165	ENSMUSG00000021290
ENSMUSG00000020083	ENSMUSG00000096983	ENSMUSG00000074829	ENSMUSG00000086316	ENSMUSG00000021290	ENSMUSG00000020083
ENSMUSG00000021458	ENSMUSG00000021290	ENSMUSG00000097165	ENSMUSG00000021550	ENSMUSG00000020083	ENSMUSG00000021458
ENSMUSG00000063018	ENSMUSG00000020083	ENSMUSG00000086316	ENSMUSG00000029559	ENSMUSG00000021458	ENSMUSG00000063018
ENSMUSG00000026090	ENSMUSG00000021458	ENSMUSG00000021550	ENSMUSG00000078546	ENSMUSG00000063018	ENSMUSG00000026090
ENSMUSG00000074829	ENSMUSG00000063018	ENSMUSG00000029559	ENSMUSG00000039563	ENSMUSG00000026090	ENSMUSG00000074829
ENSMUSG00000097165	ENSMUSG00000026090	ENSMUSG00000078546	ENSMUSG00000087380	ENSMUSG00000074829	ENSMUSG00000097165
ENSMUSG00000086316	ENSMUSG00000074829	ENSMUSG00000039563	ENSMUSG00000071252	ENSMUSG00000097165	ENSMUSG00000086316
ENSMUSG00000021550	ENSMUSG00000097165	ENSMUSG00000087380	ENSMUSG00000078894	ENSMUSG00000086316	ENSMUSG00000021550
ENSMUSG00000029559	ENSMUSG00000086316	ENSMUSG00000071252	ENSMUSG00000032403	ENSMUSG00000021550	ENSMUSG00000029559
ENSMUSG00000078546	ENSMUSG00000021550	ENSMUSG00000078894	ENSMUSG00000097178	ENSMUSG00000029559	ENSMUSG00000078546
ENSMUSG00000039563	ENSMUSG00000029559	ENSMUSG00000032403	ENSMUSG00000098332	ENSMUSG00000078546	ENSMUSG00000039563
ENSMUSG00000087380	ENSMUSG00000078546	ENSMUSG00000097178	ENSMUSG00000079283	ENSMUSG00000039563	ENSMUSG00000087380
ENSMUSG00000071252	ENSMUSG00000039563	ENSMUSG00000079283	ENSMUSG00000020133	ENSMUSG00000087380	ENSMUSG00000071252
ENSMUSG00000078894	ENSMUSG00000087380	ENSMUSG00000020133	ENSMUSG00000097729	ENSMUSG00000071252	ENSMUSG00000078894
ENSMUSG00000032403	ENSMUSG00000071252	ENSMUSG00000097729	ENSMUSG00000049643	ENSMUSG00000078894	ENSMUSG00000032403
ENSMUSG00000098332	ENSMUSG00000078894	ENSMUSG00000049643	ENSMUSG00000031983	ENSMUSG00000032403	ENSMUSG00000079283
ENSMUSG00000079283	ENSMUSG00000032403	ENSMUSG00000031983	ENSMUSG00000032062	ENSMUSG00000079283	ENSMUSG00000020133
ENSMUSG00000020133	ENSMUSG00000097178	ENSMUSG00000032062	ENSMUSG00000020441	ENSMUSG00000020133	ENSMUSG00000097729
ENSMUSG00000097729	ENSMUSG00000098332	ENSMUSG00000020441	ENSMUSG00000026319	ENSMUSG00000097729	ENSMUSG00000049643
ENSMUSG00000049643	ENSMUSG00000079283	ENSMUSG00000026319	ENSMUSG00000041203	ENSMUSG00000049643	ENSMUSG00000031983
ENSMUSG00000031983	ENSMUSG00000020133	ENSMUSG00000041203	ENSMUSG00000062619	ENSMUSG00000031983	ENSMUSG00000032062
ENSMUSG00000032062	ENSMUSG00000097729	ENSMUSG00000062619	ENSMUSG00000097768	ENSMUSG00000032062	ENSMUSG00000020441
ENSMUSG00000020441	ENSMUSG00000049643	ENSMUSG00000097768	ENSMUSG00000040177	ENSMUSG00000020441	ENSMUSG00000026319
ENSMUSG00000026319	ENSMUSG00000031983	ENSMUSG00000040177	ENSMUSG00000085379	ENSMUSG00000026319	ENSMUSG00000041203
ENSMUSG00000041203	ENSMUSG00000032062	ENSMUSG00000085379	ENSMUSG00000050705	ENSMUSG00000041203	ENSMUSG00000062619
ENSMUSG00000062619	ENSMUSG00000020441	ENSMUSG00000050705	ENSMUSG00000097102	ENSMUSG00000062619	ENSMUSG00000097768
ENSMUSG00000097768	ENSMUSG00000026319	ENSMUSG00000097102	ENSMUSG00000045411	ENSMUSG00000097768	ENSMUSG00000040177
ENSMUSG00000040177	ENSMUSG00000041203	ENSMUSG00000045411	ENSMUSG00000036873	ENSMUSG00000040177	ENSMUSG00000085379
ENSMUSG00000085379	ENSMUSG00000062619	ENSMUSG00000036873	ENSMUSG00000071398	ENSMUSG00000085379	ENSMUSG00000050705
ENSMUSG00000050705	ENSMUSG00000097768	ENSMUSG00000071398	ENSMUSG00000086841	ENSMUSG00000050705	ENSMUSG00000097102
ENSMUSG00000097102	ENSMUSG00000040177	ENSMUSG00000086841	ENSMUSG00000049760	ENSMUSG00000097102	ENSMUSG00000045411
ENSMUSG00000045411	ENSMUSG00000085379	ENSMUSG00000049760	ENSMUSG00000046791	ENSMUSG00000045411	ENSMUSG00000036873
ENSMUSG00000036873	ENSMUSG00000050705	ENSMUSG00000046791	ENSMUSG00000073164	ENSMUSG00000036873	ENSMUSG00000071398
ENSMUSG00000071398	ENSMUSG00000097102	ENSMUSG00000073164	ENSMUSG00000039801	ENSMUSG00000071398	ENSMUSG00000086841
ENSMUSG00000086841	ENSMUSG00000045411	ENSMUSG00000039801	ENSMUSG00000032840	ENSMUSG00000086841	ENSMUSG00000049760
ENSMUSG00000049760	ENSMUSG00000036873	ENSMUSG00000032840	ENSMUSG00000096917	ENSMUSG00000049760	ENSMUSG00000046791
ENSMUSG00000046791	ENSMUSG00000071398	ENSMUSG00000096917	ENSMUSG00000073236	ENSMUSG00000046791	ENSMUSG00000073164
ENSMUSG00000073164	ENSMUSG00000086841	ENSMUSG00000073236	ENSMUSG00000071632	ENSMUSG00000073164	ENSMUSG00000039801
ENSMUSG00000039801	ENSMUSG00000049760	ENSMUSG00000071632	ENSMUSG00000043391	ENSMUSG00000039801	ENSMUSG00000032840
ENSMUSG00000032840	ENSMUSG00000046791	ENSMUSG00000043391	ENSMUSG00000044496	ENSMUSG00000032840	ENSMUSG00000073236
ENSMUSG00000096917	ENSMUSG00000073164	ENSMUSG00000044496	ENSMUSG00000052419	ENSMUSG00000096917	ENSMUSG00000071632
ENSMUSG00000073236	ENSMUSG00000039801	ENSMUSG00000052419	ENSMUSG00000031242	ENSMUSG00000073236	ENSMUSG00000043391
ENSMUSG00000071632	ENSMUSG00000032840	ENSMUSG00000031242	ENSMUSG00000071793	ENSMUSG00000071632	ENSMUSG00000044496
ENSMUSG00000043391	ENSMUSG00000096917	ENSMUSG00000071793	ENSMUSG00000060301	ENSMUSG00000043391	ENSMUSG00000052419
ENSMUSG00000044496	ENSMUSG00000073236	ENSMUSG00000060301	ENSMUSG00000097537	ENSMUSG00000044496	ENSMUSG00000031242
ENSMUSG00000052419	ENSMUSG00000071632	ENSMUSG00000097537	ENSMUSG00000091474	ENSMUSG00000052419	ENSMUSG00000071793
ENSMUSG00000031242	ENSMUSG00000043391	ENSMUSG00000091474	ENSMUSG00000087259	ENSMUSG00000031242	ENSMUSG00000060301
ENSMUSG00000071793	ENSMUSG00000044496	ENSMUSG00000087259	ENSMUSG00000097536	ENSMUSG00000071793	ENSMUSG00000097537
ENSMUSG00000060301	ENSMUSG00000052419	ENSMUSG00000097536	ENSMUSG00000074415	ENSMUSG00000060301	ENSMUSG00000091474
ENSMUSG00000097537	ENSMUSG00000031242	ENSMUSG00000074415	ENSMUSG00000079671	ENSMUSG00000097537	ENSMUSG00000087259
ENSMUSG00000091474	ENSMUSG00000071793	ENSMUSG00000079671	ENSMUSG00000059482	ENSMUSG00000091474	ENSMUSG00000097536
ENSMUSG00000087259	ENSMUSG00000060301	ENSMUSG00000059482	ENSMUSG00000097040	ENSMUSG00000087259	ENSMUSG00000074415
ENSMUSG00000097536	ENSMUSG00000097537	ENSMUSG00000097040	ENSMUSG00000010277	ENSMUSG00000097536	ENSMUSG00000079671
ENSMUSG00000074415	ENSMUSG00000030924	ENSMUSG00000010277	ENSMUSG00000085882	ENSMUSG00000074415	ENSMUSG00000059482
ENSMUSG00000079671	ENSMUSG00000091474	ENSMUSG00000085882	ENSMUSG00000092486	ENSMUSG00000079671	ENSMUSG00000097040
ENSMUSG00000059482	ENSMUSG00000087259	ENSMUSG00000092486	ENSMUSG00000038005	ENSMUSG00000059482	ENSMUSG00000010277
ENSMUSG00000097040	ENSMUSG00000097536	ENSMUSG00000038005	ENSMUSG00000097180	ENSMUSG00000097040	ENSMUSG00000085882
ENSMUSG00000010277	ENSMUSG00000079388	ENSMUSG00000097180	ENSMUSG00000097787	ENSMUSG00000010277	ENSMUSG00000092486
ENSMUSG00000085882	ENSMUSG00000074415	ENSMUSG00000097787	ENSMUSG00000034601	ENSMUSG00000085882	ENSMUSG00000038005
ENSMUSG00000092486	ENSMUSG00000079671	ENSMUSG00000034601	ENSMUSG00000021807	ENSMUSG00000092486	ENSMUSG00000097787
ENSMUSG00000038005	ENSMUSG00000059482	ENSMUSG00000021807	ENSMUSG00000024273	ENSMUSG00000038005	ENSMUSG00000034601
ENSMUSG00000097787	ENSMUSG00000066000	ENSMUSG00000024273	ENSMUSG00000053080	ENSMUSG00000097787	ENSMUSG00000021807
ENSMUSG00000034601	ENSMUSG00000097040	ENSMUSG00000053080	ENSMUSG00000076437	ENSMUSG00000034601	ENSMUSG00000024273
ENSMUSG00000021807	ENSMUSG00000010277	ENSMUSG00000076437	ENSMUSG00000062198	ENSMUSG00000021807	ENSMUSG00000053080
ENSMUSG00000024273	ENSMUSG00000085882	ENSMUSG00000062198	ENSMUSG00000098090	ENSMUSG00000024273	ENSMUSG00000076437
ENSMUSG00000053080	ENSMUSG00000092486	ENSMUSG00000098090	ENSMUSG00000087497	ENSMUSG00000053080	ENSMUSG00000062198
ENSMUSG00000076437	ENSMUSG00000038005	ENSMUSG00000087497	ENSMUSG00000045464	ENSMUSG00000076437	ENSMUSG00000098090
ENSMUSG00000062198	ENSMUSG00000097180	ENSMUSG00000045464	ENSMUSG00000031984	ENSMUSG00000062198	ENSMUSG00000087497
ENSMUSG00000098090	ENSMUSG00000097787	ENSMUSG00000031984	ENSMUSG00000047635	ENSMUSG00000098090	ENSMUSG00000045464
ENSMUSG00000087497	ENSMUSG00000034601	ENSMUSG00000047635	ENSMUSG00000020491	ENSMUSG00000087497	ENSMUSG00000031984
ENSMUSG00000045464	ENSMUSG00000021807	ENSMUSG00000020491	ENSMUSG00000049881	ENSMUSG00000045464	ENSMUSG00000047635
ENSMUSG00000031984	ENSMUSG00000024273	ENSMUSG00000049881	ENSMUSG00000096995	ENSMUSG00000031984	ENSMUSG00000020491
ENSMUSG00000047635	ENSMUSG00000053080	ENSMUSG00000096995	ENSMUSG00000037735	ENSMUSG00000047635	ENSMUSG00000049881
ENSMUSG00000020491	ENSMUSG00000076437	ENSMUSG00000037735	ENSMUSG00000099034	ENSMUSG00000020491	ENSMUSG00000096995
ENSMUSG00000049881	ENSMUSG00000062198	ENSMUSG00000099034	ENSMUSG00000028060	ENSMUSG00000049881	ENSMUSG00000037735
ENSMUSG00000096995	ENSMUSG00000098090	ENSMUSG00000028060	ENSMUSG00000086629	ENSMUSG00000096995	ENSMUSG00000099034
ENSMUSG00000037735	ENSMUSG00000087497	ENSMUSG00000086629	ENSMUSG00000075389	ENSMUSG00000037735	ENSMUSG00000028060
ENSMUSG00000099034	ENSMUSG00000045464	ENSMUSG00000075389	ENSMUSG00000058833	ENSMUSG00000099034	ENSMUSG00000086629
ENSMUSG00000028060	ENSMUSG00000031984	ENSMUSG00000058833	ENSMUSG00000097709	ENSMUSG00000028060	ENSMUSG00000075389
ENSMUSG00000086629	ENSMUSG00000047635	ENSMUSG00000097709	ENSMUSG00000085030	ENSMUSG00000086629	ENSMUSG00000058833
ENSMUSG00000075389	ENSMUSG00000020491	ENSMUSG00000085030	ENSMUSG00000026227	ENSMUSG00000075389	ENSMUSG00000097709
ENSMUSG00000058833	ENSMUSG00000049881	ENSMUSG00000026227	ENSMUSG00000091475	ENSMUSG00000058833	ENSMUSG00000085030
ENSMUSG00000097709	ENSMUSG00000096995	ENSMUSG00000091475	ENSMUSG00000032712	ENSMUSG00000097709	ENSMUSG00000026227
ENSMUSG00000085030	ENSMUSG00000037735	ENSMUSG00000032712	ENSMUSG00000043833	ENSMUSG00000085030	ENSMUSG00000091475
ENSMUSG00000026227	ENSMUSG00000099034	ENSMUSG00000043833	ENSMUSG00000044117	ENSMUSG00000026227	ENSMUSG00000032712
ENSMUSG00000091475	ENSMUSG00000028060	ENSMUSG00000044117	ENSMUSG00000051339	ENSMUSG00000091475	ENSMUSG00000043833
ENSMUSG00000032712	ENSMUSG00000086629	ENSMUSG00000051339	ENSMUSG00000054418	ENSMUSG00000032712	ENSMUSG00000044117
ENSMUSG00000043833	ENSMUSG00000075389	ENSMUSG00000054418	ENSMUSG00000043993	ENSMUSG00000043833	ENSMUSG00000051339
ENSMUSG00000044117	ENSMUSG00000058833	ENSMUSG00000043993	ENSMUSG00000071860	ENSMUSG00000044117	ENSMUSG00000043993
ENSMUSG00000051339	ENSMUSG00000097709	ENSMUSG00000071860	ENSMUSG00000097277	ENSMUSG00000051339	ENSMUSG00000071860
ENSMUSG00000043993	ENSMUSG00000085030	ENSMUSG00000097277	ENSMUSG00000087038	ENSMUSG00000043993	ENSMUSG00000097277
ENSMUSG00000071860	ENSMUSG00000026227	ENSMUSG00000087038	ENSMUSG00000087484	ENSMUSG00000071860	ENSMUSG00000087038
ENSMUSG00000097277	ENSMUSG00000091475	ENSMUSG00000087484	ENSMUSG00000070282	ENSMUSG00000097277	ENSMUSG00000087484
ENSMUSG00000087038	ENSMUSG00000032712	ENSMUSG00000070282	ENSMUSG00000020381	ENSMUSG00000087038	ENSMUSG00000070282
ENSMUSG00000087484	ENSMUSG00000043833	ENSMUSG00000020381	ENSMUSG00000079737	ENSMUSG00000087484	ENSMUSG00000020381
ENSMUSG00000070282	ENSMUSG00000044117	ENSMUSG00000079737	ENSMUSG00000024410	ENSMUSG00000070282	ENSMUSG00000079737
ENSMUSG00000084885	ENSMUSG00000051339	ENSMUSG00000024410	ENSMUSG00000067879	ENSMUSG00000020381	ENSMUSG00000024410
ENSMUSG00000020381	ENSMUSG00000054418	ENSMUSG00000067879	ENSMUSG00000025102	ENSMUSG00000079737	ENSMUSG00000067879
ENSMUSG00000079737	ENSMUSG00000043993	ENSMUSG00000025102	ENSMUSG00000028300	ENSMUSG00000024410	ENSMUSG00000025102
ENSMUSG00000024410	ENSMUSG00000071860	ENSMUSG00000028300	ENSMUSG00000035868	ENSMUSG00000067879	ENSMUSG00000028300
ENSMUSG00000067879	ENSMUSG00000097277	ENSMUSG00000035868	ENSMUSG00000085642	ENSMUSG00000025102	ENSMUSG00000097503
ENSMUSG00000025102	ENSMUSG00000087038	ENSMUSG00000085642	ENSMUSG00000085622	ENSMUSG00000028300	ENSMUSG00000035868
ENSMUSG00000028300	ENSMUSG00000087484	ENSMUSG00000085622	ENSMUSG00000046806	ENSMUSG00000035868	ENSMUSG00000085642
ENSMUSG00000035868	ENSMUSG00000070282	ENSMUSG00000046806	ENSMUSG00000074635	ENSMUSG00000085642	ENSMUSG00000085622
ENSMUSG00000085642	ENSMUSG00000020381	ENSMUSG00000074635	ENSMUSG00000053553	ENSMUSG00000085622	ENSMUSG00000046806
ENSMUSG00000085622	ENSMUSG00000079737	ENSMUSG00000053553	ENSMUSG00000073590	ENSMUSG00000046806	ENSMUSG00000074635
ENSMUSG00000046806	ENSMUSG00000024410	ENSMUSG00000073590	ENSMUSG00000063364	ENSMUSG00000074635	ENSMUSG00000053553
ENSMUSG00000074635	ENSMUSG00000067879	ENSMUSG00000063364	ENSMUSG00000036242	ENSMUSG00000053553	ENSMUSG00000073590
ENSMUSG00000053553	ENSMUSG00000025102	ENSMUSG00000036242	ENSMUSG00000089759	ENSMUSG00000073590	ENSMUSG00000063364
ENSMUSG00000073590	ENSMUSG00000028300	ENSMUSG00000089759	ENSMUSG00000033111	ENSMUSG00000063364	ENSMUSG00000036242
ENSMUSG00000063364	ENSMUSG00000035868	ENSMUSG00000033111	ENSMUSG00000071181	ENSMUSG00000036242	ENSMUSG00000089759
ENSMUSG00000036242	ENSMUSG00000085642	ENSMUSG00000071181	ENSMUSG00000064202	ENSMUSG00000089759	ENSMUSG00000033111
ENSMUSG00000089759	ENSMUSG00000085622	ENSMUSG00000064202	ENSMUSG00000042579	ENSMUSG00000033111	ENSMUSG00000064202
ENSMUSG00000033111	ENSMUSG00000046806	ENSMUSG00000042579	ENSMUSG00000048106	ENSMUSG00000071181	ENSMUSG00000042579
ENSMUSG00000071181	ENSMUSG00000074635	ENSMUSG00000048106	ENSMUSG00000074024	ENSMUSG00000064202	ENSMUSG00000048106
ENSMUSG00000064202	ENSMUSG00000053553	ENSMUSG00000074024	ENSMUSG00000097004	ENSMUSG00000042579	ENSMUSG00000074024
ENSMUSG00000042579	ENSMUSG00000073590	ENSMUSG00000097004	ENSMUSG00000097762	ENSMUSG00000048106	ENSMUSG00000097004
ENSMUSG00000048106	ENSMUSG00000063364	ENSMUSG00000097762	ENSMUSG00000097488	ENSMUSG00000074024	ENSMUSG00000097488
ENSMUSG00000074024	ENSMUSG00000036242	ENSMUSG00000097488	ENSMUSG00000097350	ENSMUSG00000097004	ENSMUSG00000097350
ENSMUSG00000097184	ENSMUSG00000089759	ENSMUSG00000097350	ENSMUSG00000097236	ENSMUSG00000097488	ENSMUSG00000085287
ENSMUSG00000097004	ENSMUSG00000033111	ENSMUSG00000097236	ENSMUSG00000062822	ENSMUSG00000097350	ENSMUSG00000062822
ENSMUSG00000097488	ENSMUSG00000071181	ENSMUSG00000062822	ENSMUSG00000074782	ENSMUSG00000085287	ENSMUSG00000074782
ENSMUSG00000097350	ENSMUSG00000064202	ENSMUSG00000074782	ENSMUSG00000025871	ENSMUSG00000062822	ENSMUSG00000025871
ENSMUSG00000085287	ENSMUSG00000042579	ENSMUSG00000025871	ENSMUSG00000097626	ENSMUSG00000074782	ENSMUSG00000097626
ENSMUSG00000062822	ENSMUSG00000048106	ENSMUSG00000097626	ENSMUSG00000036934	ENSMUSG00000025871	ENSMUSG00000097620
ENSMUSG00000074782	ENSMUSG00000074024	ENSMUSG00000036934	ENSMUSG00000085704	ENSMUSG00000097626	ENSMUSG00000036934
ENSMUSG00000097619	ENSMUSG00000097004	ENSMUSG00000085704	ENSMUSG00000027309	ENSMUSG00000029828	ENSMUSG00000085704
ENSMUSG00000025871	ENSMUSG00000097488	ENSMUSG00000027309	ENSMUSG00000087354	ENSMUSG00000097620	ENSMUSG00000027309
ENSMUSG00000097626	ENSMUSG00000097350	ENSMUSG00000087354	ENSMUSG00000085558	ENSMUSG00000036934	ENSMUSG00000087354
ENSMUSG00000097620	ENSMUSG00000097236	ENSMUSG00000085558	ENSMUSG00000037466	ENSMUSG00000085704	ENSMUSG00000085558
ENSMUSG00000036934	ENSMUSG00000062822	ENSMUSG00000037466	ENSMUSG00000086918	ENSMUSG00000027309	ENSMUSG00000037466
ENSMUSG00000085704	ENSMUSG00000074782	ENSMUSG00000086918	ENSMUSG00000046567	ENSMUSG00000087354	ENSMUSG00000046567
ENSMUSG00000027309	ENSMUSG00000097619	ENSMUSG00000046567	ENSMUSG00000008129	ENSMUSG00000085558	ENSMUSG00000008129
ENSMUSG00000068638	ENSMUSG00000025871	ENSMUSG00000008129	ENSMUSG00000021098	ENSMUSG00000037466	ENSMUSG00000021098
ENSMUSG00000087354	ENSMUSG00000097626	ENSMUSG00000021098	ENSMUSG00000087674	ENSMUSG00000046567	ENSMUSG00000087674
ENSMUSG00000085558	ENSMUSG00000097620	ENSMUSG00000087674	ENSMUSG00000022543	ENSMUSG00000008129	ENSMUSG00000022543
ENSMUSG00000037466	ENSMUSG00000036934	ENSMUSG00000022543	ENSMUSG00000021747	ENSMUSG00000021098	ENSMUSG00000021747
ENSMUSG00000046567	ENSMUSG00000085704	ENSMUSG00000021747	ENSMUSG00000059920	ENSMUSG00000087674	ENSMUSG00000059920
ENSMUSG00000008129	ENSMUSG00000027309	ENSMUSG00000059920	ENSMUSG00000087611	ENSMUSG00000022543	ENSMUSG00000087611
ENSMUSG00000021098	ENSMUSG00000068638	ENSMUSG00000087611	ENSMUSG00000097284	ENSMUSG00000021747	ENSMUSG00000097284
ENSMUSG00000087674	ENSMUSG00000087354	ENSMUSG00000097284	ENSMUSG00000086938	ENSMUSG00000059920	ENSMUSG00000086938
ENSMUSG00000022543	ENSMUSG00000085558	ENSMUSG00000086938	ENSMUSG00000044906	ENSMUSG00000087611	ENSMUSG00000044906
ENSMUSG00000021747	ENSMUSG00000037466	ENSMUSG00000044906	ENSMUSG00000087478	ENSMUSG00000097284	ENSMUSG00000087478
ENSMUSG00000059920	ENSMUSG00000086918	ENSMUSG00000087478	ENSMUSG00000096959	ENSMUSG00000086938	ENSMUSG00000096959
ENSMUSG00000087611	ENSMUSG00000046567	ENSMUSG00000096959	ENSMUSG00000086607	ENSMUSG00000044906	ENSMUSG00000086607
ENSMUSG00000090160	ENSMUSG00000008129	ENSMUSG00000086607	ENSMUSG00000020992	ENSMUSG00000087478	ENSMUSG00000020992
ENSMUSG00000097284	ENSMUSG00000021098	ENSMUSG00000020992	ENSMUSG00000062511	ENSMUSG00000096959	ENSMUSG00000062511
ENSMUSG00000086938	ENSMUSG00000087674	ENSMUSG00000062511	ENSMUSG00000074136	ENSMUSG00000086607	ENSMUSG00000097504
ENSMUSG00000044906	ENSMUSG00000022543	ENSMUSG00000074136	ENSMUSG00000097504	ENSMUSG00000020992	ENSMUSG00000074629
ENSMUSG00000087478	ENSMUSG00000021747	ENSMUSG00000097504	ENSMUSG00000074629	ENSMUSG00000062511	ENSMUSG00000074039
ENSMUSG00000096959	ENSMUSG00000059920	ENSMUSG00000074629	ENSMUSG00000074039	ENSMUSG00000097504	ENSMUSG00000072762
ENSMUSG00000086607	ENSMUSG00000087611	ENSMUSG00000074039	ENSMUSG00000072762	ENSMUSG00000074629	ENSMUSG00000090394
ENSMUSG00000020992	ENSMUSG00000097284	ENSMUSG00000072762	ENSMUSG00000090394	ENSMUSG00000074039	ENSMUSG00000097276
ENSMUSG00000062511	ENSMUSG00000086938	ENSMUSG00000090394	ENSMUSG00000097276	ENSMUSG00000072762	ENSMUSG00000063904
ENSMUSG00000097504	ENSMUSG00000044906	ENSMUSG00000097276	ENSMUSG00000063904	ENSMUSG00000090394	ENSMUSG00000048905
ENSMUSG00000074629	ENSMUSG00000087478	ENSMUSG00000063904	ENSMUSG00000048905	ENSMUSG00000097276	ENSMUSG00000097032
ENSMUSG00000074039	ENSMUSG00000096959	ENSMUSG00000048905	ENSMUSG00000097032	ENSMUSG00000063904	ENSMUSG00000053574
ENSMUSG00000072762	ENSMUSG00000086607	ENSMUSG00000097032	ENSMUSG00000097071	ENSMUSG00000048905	ENSMUSG00000085084
ENSMUSG00000090394	ENSMUSG00000020992	ENSMUSG00000097071	ENSMUSG00000031559	ENSMUSG00000097032	ENSMUSG00000037358
ENSMUSG00000097276	ENSMUSG00000062511	ENSMUSG00000031559	ENSMUSG00000089767	ENSMUSG00000053574	ENSMUSG00000027811
ENSMUSG00000063904	ENSMUSG00000074136	ENSMUSG00000089767	ENSMUSG00000053574	ENSMUSG00000085084	ENSMUSG00000070315
ENSMUSG00000048905	ENSMUSG00000097504	ENSMUSG00000053574	ENSMUSG00000085084	ENSMUSG00000037358	ENSMUSG00000031938
ENSMUSG00000097032	ENSMUSG00000074629	ENSMUSG00000085084	ENSMUSG00000037358	ENSMUSG00000027811	ENSMUSG00000066571
ENSMUSG00000097071	ENSMUSG00000074039	ENSMUSG00000037358	ENSMUSG00000027811	ENSMUSG00000070315	ENSMUSG00000022179
ENSMUSG00000031559	ENSMUSG00000072762	ENSMUSG00000027811	ENSMUSG00000070315	ENSMUSG00000031938	ENSMUSG00000054910
ENSMUSG00000089767	ENSMUSG00000090394	ENSMUSG00000070315	ENSMUSG00000075463	ENSMUSG00000066571	ENSMUSG00000014837
ENSMUSG00000053574	ENSMUSG00000097276	ENSMUSG00000075463	ENSMUSG00000031938	ENSMUSG00000022179	ENSMUSG00000078157
ENSMUSG00000085084	ENSMUSG00000063904	ENSMUSG00000031938	ENSMUSG00000066571	ENSMUSG00000054910	ENSMUSG00000037270
ENSMUSG00000037358	ENSMUSG00000048905	ENSMUSG00000066571	ENSMUSG00000022179	ENSMUSG00000014837	ENSMUSG00000086796
ENSMUSG00000054885	ENSMUSG00000097032	ENSMUSG00000022179	ENSMUSG00000054910	ENSMUSG00000078157	ENSMUSG00000025961
ENSMUSG00000040840	ENSMUSG00000097071	ENSMUSG00000054910	ENSMUSG00000014837	ENSMUSG00000037270	ENSMUSG00000097908
ENSMUSG00000027811	ENSMUSG00000031559	ENSMUSG00000014837	ENSMUSG00000078157	ENSMUSG00000086796	ENSMUSG00000097494
ENSMUSG00000070315	ENSMUSG00000089767	ENSMUSG00000078157	ENSMUSG00000074580	ENSMUSG00000025961	ENSMUSG00000087396
ENSMUSG00000075463	ENSMUSG00000053574	ENSMUSG00000074580	ENSMUSG00000037270	ENSMUSG00000097908	ENSMUSG00000026224
ENSMUSG00000031938	ENSMUSG00000085084	ENSMUSG00000037270	ENSMUSG00000039851	ENSMUSG00000097494	ENSMUSG00000079304
ENSMUSG00000066571	ENSMUSG00000040840	ENSMUSG00000039851	ENSMUSG00000086796	ENSMUSG00000087396	ENSMUSG00000085037
ENSMUSG00000022179	ENSMUSG00000027811	ENSMUSG00000086796	ENSMUSG00000025961	ENSMUSG00000026224	ENSMUSG00000020807
ENSMUSG00000054910	ENSMUSG00000070315	ENSMUSG00000025961	ENSMUSG00000097908	ENSMUSG00000049357	ENSMUSG00000086697
ENSMUSG00000014837	ENSMUSG00000075463	ENSMUSG00000097908	ENSMUSG00000097494	ENSMUSG00000079304	ENSMUSG00000073761
ENSMUSG00000078157	ENSMUSG00000031938	ENSMUSG00000097494	ENSMUSG00000087396	ENSMUSG00000085037	ENSMUSG00000087267
ENSMUSG00000037270	ENSMUSG00000066571	ENSMUSG00000087396	ENSMUSG00000026224	ENSMUSG00000020807	ENSMUSG00000047988
ENSMUSG00000086796	ENSMUSG00000022179	ENSMUSG00000026224	ENSMUSG00000079304	ENSMUSG00000086697	ENSMUSG00000086968
ENSMUSG00000025961	ENSMUSG00000054910	ENSMUSG00000049357	ENSMUSG00000085037	ENSMUSG00000073761	ENSMUSG00000027942
ENSMUSG00000097908	ENSMUSG00000014837	ENSMUSG00000079304	ENSMUSG00000020807	ENSMUSG00000087267	ENSMUSG00000072893
ENSMUSG00000097494	ENSMUSG00000078157	ENSMUSG00000085037	ENSMUSG00000030877	ENSMUSG00000047988	ENSMUSG00000034959
ENSMUSG00000087396	ENSMUSG00000047773	ENSMUSG00000020807	ENSMUSG00000086697	ENSMUSG00000086968	ENSMUSG00000097282
ENSMUSG00000026224	ENSMUSG00000037270	ENSMUSG00000030877	ENSMUSG00000073761	ENSMUSG00000027942	ENSMUSG00000073147
ENSMUSG00000049357	ENSMUSG00000039851	ENSMUSG00000086697	ENSMUSG00000087267	ENSMUSG00000072893	ENSMUSG00000097885
ENSMUSG00000079304	ENSMUSG00000086796	ENSMUSG00000073761	ENSMUSG00000047988	ENSMUSG00000034959	ENSMUSG00000036046
ENSMUSG00000097637	ENSMUSG00000025961	ENSMUSG00000087267	ENSMUSG00000086968	ENSMUSG00000097282	ENSMUSG00000097251
ENSMUSG00000085037	ENSMUSG00000097908	ENSMUSG00000047988	ENSMUSG00000027942	ENSMUSG00000073147	ENSMUSG00000038152
ENSMUSG00000020807	ENSMUSG00000097494	ENSMUSG00000086968	ENSMUSG00000072893	ENSMUSG00000097885	ENSMUSG00000086822
ENSMUSG00000073761	ENSMUSG00000087396	ENSMUSG00000027942	ENSMUSG00000034959	ENSMUSG00000036046	ENSMUSG00000054944
ENSMUSG00000087267	ENSMUSG00000026224	ENSMUSG00000072893	ENSMUSG00000097282	ENSMUSG00000097251	ENSMUSG00000040412
ENSMUSG00000047988	ENSMUSG00000049357	ENSMUSG00000034959	ENSMUSG00000073147	ENSMUSG00000038152	ENSMUSG00000087620
ENSMUSG00000086968	ENSMUSG00000079304	ENSMUSG00000097282	ENSMUSG00000097885	ENSMUSG00000086822	ENSMUSG00000052291
ENSMUSG00000027942	ENSMUSG00000085037	ENSMUSG00000073147	ENSMUSG00000036046	ENSMUSG00000054944	ENSMUSG00000091393
ENSMUSG00000072893	ENSMUSG00000020807	ENSMUSG00000097885	ENSMUSG00000097251	ENSMUSG00000040412	ENSMUSG00000097827
ENSMUSG00000034959	ENSMUSG00000030877	ENSMUSG00000036046	ENSMUSG00000038152	ENSMUSG00000087620	ENSMUSG00000097699
ENSMUSG00000097282	ENSMUSG00000073761	ENSMUSG00000097251	ENSMUSG00000086822	ENSMUSG00000052291	ENSMUSG00000072763
ENSMUSG00000073147	ENSMUSG00000087267	ENSMUSG00000038152	ENSMUSG00000054944	ENSMUSG00000091393	ENSMUSG00000085741
ENSMUSG00000097885	ENSMUSG00000047988	ENSMUSG00000086822	ENSMUSG00000040412	ENSMUSG00000097827	ENSMUSG00000097772
ENSMUSG00000036046	ENSMUSG00000086968	ENSMUSG00000054944	ENSMUSG00000087620	ENSMUSG00000097699	ENSMUSG00000028475
ENSMUSG00000097251	ENSMUSG00000027942	ENSMUSG00000040412	ENSMUSG00000052291	ENSMUSG00000072763	ENSMUSG00000020703
ENSMUSG00000038152	ENSMUSG00000072893	ENSMUSG00000087620	ENSMUSG00000091393	ENSMUSG00000085741	ENSMUSG00000087174
ENSMUSG00000086822	ENSMUSG00000034959	ENSMUSG00000052291	ENSMUSG00000097827	ENSMUSG00000097772	ENSMUSG00000073755
ENSMUSG00000054944	ENSMUSG00000097282	ENSMUSG00000091393	ENSMUSG00000097699	ENSMUSG00000028475	ENSMUSG00000057181
ENSMUSG00000040412	ENSMUSG00000073147	ENSMUSG00000097827	ENSMUSG00000072763	ENSMUSG00000020703	ENSMUSG00000029089
ENSMUSG00000087620	ENSMUSG00000097885	ENSMUSG00000097699	ENSMUSG00000085741	ENSMUSG00000087174	ENSMUSG00000073197
ENSMUSG00000052291	ENSMUSG00000036046	ENSMUSG00000072763	ENSMUSG00000097772	ENSMUSG00000073755	ENSMUSG00000050549
ENSMUSG00000091393	ENSMUSG00000097251	ENSMUSG00000085741	ENSMUSG00000028475	ENSMUSG00000057181	ENSMUSG00000032985
ENSMUSG00000097827	ENSMUSG00000086822	ENSMUSG00000097772	ENSMUSG00000020703	ENSMUSG00000029089	ENSMUSG00000041605
ENSMUSG00000097699	ENSMUSG00000054944	ENSMUSG00000028475	ENSMUSG00000087174	ENSMUSG00000073197	ENSMUSG00000078684
ENSMUSG00000072763	ENSMUSG00000040412	ENSMUSG00000020703	ENSMUSG00000073755	ENSMUSG00000050549	ENSMUSG00000084803
ENSMUSG00000085741	ENSMUSG00000087620	ENSMUSG00000087174	ENSMUSG00000057181	ENSMUSG00000032985	ENSMUSG00000052658
ENSMUSG00000097772	ENSMUSG00000052291	ENSMUSG00000087424	ENSMUSG00000029089	ENSMUSG00000041605	ENSMUSG00000091102
ENSMUSG00000028475	ENSMUSG00000091393	ENSMUSG00000073755	ENSMUSG00000073197	ENSMUSG00000078684	ENSMUSG00000046463
ENSMUSG00000020703	ENSMUSG00000097827	ENSMUSG00000057181	ENSMUSG00000050549	ENSMUSG00000084803	ENSMUSG00000072591
ENSMUSG00000087174	ENSMUSG00000097699	ENSMUSG00000029089	ENSMUSG00000032985	ENSMUSG00000091102	ENSMUSG00000066607
ENSMUSG00000087424	ENSMUSG00000072763	ENSMUSG00000073197	ENSMUSG00000041605	ENSMUSG00000046463	ENSMUSG00000097207
ENSMUSG00000073755	ENSMUSG00000085741	ENSMUSG00000050549	ENSMUSG00000078684	ENSMUSG00000072591	ENSMUSG00000022195
ENSMUSG00000057181	ENSMUSG00000097772	ENSMUSG00000032985	ENSMUSG00000084803	ENSMUSG00000066607	ENSMUSG00000097577
ENSMUSG00000029089	ENSMUSG00000028475	ENSMUSG00000041605	ENSMUSG00000091102	ENSMUSG00000097207	ENSMUSG00000053963
ENSMUSG00000073197	ENSMUSG00000020703	ENSMUSG00000078684	ENSMUSG00000046463	ENSMUSG00000022195	ENSMUSG00000018451
ENSMUSG00000050549	ENSMUSG00000087174	ENSMUSG00000084803	ENSMUSG00000072591	ENSMUSG00000097577	ENSMUSG00000075585
ENSMUSG00000032985	ENSMUSG00000087424	ENSMUSG00000091102	ENSMUSG00000066607	ENSMUSG00000053963	ENSMUSG00000070814
ENSMUSG00000041605	ENSMUSG00000073755	ENSMUSG00000046463	ENSMUSG00000097207	ENSMUSG00000018451	ENSMUSG00000009551
ENSMUSG00000078684	ENSMUSG00000057181	ENSMUSG00000072591	ENSMUSG00000022195	ENSMUSG00000075585	ENSMUSG00000045917
ENSMUSG00000084803	ENSMUSG00000029089	ENSMUSG00000066607	ENSMUSG00000097577	ENSMUSG00000070814	ENSMUSG00000085227
ENSMUSG00000091102	ENSMUSG00000073197	ENSMUSG00000097207	ENSMUSG00000053963	ENSMUSG00000009551	ENSMUSG00000045327
ENSMUSG00000046463	ENSMUSG00000050549	ENSMUSG00000022195	ENSMUSG00000018451	ENSMUSG00000045917	ENSMUSG00000031824
ENSMUSG00000072591	ENSMUSG00000032985	ENSMUSG00000097577	ENSMUSG00000075585	ENSMUSG00000085227	ENSMUSG00000074646
ENSMUSG00000066607	ENSMUSG00000041605	ENSMUSG00000053963	ENSMUSG00000070814	ENSMUSG00000045327	ENSMUSG00000097828
ENSMUSG00000097207	ENSMUSG00000078684	ENSMUSG00000018451	ENSMUSG00000045917	ENSMUSG00000031824	ENSMUSG00000037977
ENSMUSG00000022195	ENSMUSG00000084803	ENSMUSG00000075585	ENSMUSG00000085227	ENSMUSG00000074646	ENSMUSG00000039620
ENSMUSG00000097577	ENSMUSG00000091102	ENSMUSG00000070814	ENSMUSG00000045327	ENSMUSG00000097828	ENSMUSG00000097583
ENSMUSG00000053963	ENSMUSG00000046463	ENSMUSG00000045917	ENSMUSG00000031824	ENSMUSG00000037977	ENSMUSG00000079499
ENSMUSG00000018451	ENSMUSG00000072591	ENSMUSG00000085227	ENSMUSG00000074646	ENSMUSG00000039620	ENSMUSG00000043340
ENSMUSG00000075585	ENSMUSG00000066607	ENSMUSG00000045327	ENSMUSG00000097828	ENSMUSG00000097583	ENSMUSG00000097375
ENSMUSG00000070814	ENSMUSG00000097207	ENSMUSG00000031824	ENSMUSG00000037977	ENSMUSG00000079499	ENSMUSG00000032680
ENSMUSG00000009551	ENSMUSG00000022195	ENSMUSG00000074646	ENSMUSG00000039620	ENSMUSG00000043340	ENSMUSG00000071796
ENSMUSG00000045917	ENSMUSG00000097577	ENSMUSG00000097828	ENSMUSG00000097583	ENSMUSG00000097375	ENSMUSG00000085058
ENSMUSG00000085227	ENSMUSG00000053963	ENSMUSG00000037977	ENSMUSG00000079499	ENSMUSG00000071796	ENSMUSG00000047466
ENSMUSG00000045327	ENSMUSG00000018451	ENSMUSG00000039620	ENSMUSG00000043340	ENSMUSG00000085058	ENSMUSG00000048489
ENSMUSG00000031824	ENSMUSG00000075585	ENSMUSG00000097583	ENSMUSG00000097375	ENSMUSG00000047466	ENSMUSG00000034587
ENSMUSG00000074646	ENSMUSG00000070814	ENSMUSG00000079499	ENSMUSG00000032680	ENSMUSG00000048489	ENSMUSG00000097343
ENSMUSG00000097828	ENSMUSG00000045917	ENSMUSG00000043340	ENSMUSG00000071796	ENSMUSG00000034587	ENSMUSG00000045008
ENSMUSG00000037977	ENSMUSG00000085227	ENSMUSG00000097375	ENSMUSG00000085058	ENSMUSG00000097343	ENSMUSG00000021185
ENSMUSG00000039620	ENSMUSG00000045327	ENSMUSG00000032680	ENSMUSG00000047466	ENSMUSG00000045008	ENSMUSG00000073158
ENSMUSG00000097583	ENSMUSG00000031824	ENSMUSG00000071796	ENSMUSG00000048489	ENSMUSG00000021185	ENSMUSG00000030982
ENSMUSG00000079499	ENSMUSG00000074646	ENSMUSG00000085058	ENSMUSG00000034587	ENSMUSG00000073158	ENSMUSG00000039901
ENSMUSG00000043340	ENSMUSG00000097828	ENSMUSG00000047466	ENSMUSG00000097343	ENSMUSG00000030982	ENSMUSG00000055134
ENSMUSG00000097375	ENSMUSG00000037977	ENSMUSG00000048489	ENSMUSG00000045008	ENSMUSG00000039901	ENSMUSG00000030823
ENSMUSG00000032680	ENSMUSG00000039620	ENSMUSG00000034587	ENSMUSG00000021185	ENSMUSG00000055134	ENSMUSG00000062944
ENSMUSG00000071796	ENSMUSG00000097583	ENSMUSG00000097343	ENSMUSG00000073158	ENSMUSG00000030823	ENSMUSG00000087022
ENSMUSG00000085058	ENSMUSG00000079499	ENSMUSG00000045008	ENSMUSG00000030982	ENSMUSG00000062944	ENSMUSG00000097386
ENSMUSG00000047466	ENSMUSG00000043340	ENSMUSG00000021185	ENSMUSG00000039901	ENSMUSG00000087022	ENSMUSG00000090330
ENSMUSG00000048489	ENSMUSG00000097375	ENSMUSG00000073158	ENSMUSG00000030823	ENSMUSG00000097386	ENSMUSG00000053070
ENSMUSG00000034587	ENSMUSG00000032680	ENSMUSG00000030982	ENSMUSG00000073067	ENSMUSG00000090330	ENSMUSG00000070461
ENSMUSG00000097343	ENSMUSG00000071796	ENSMUSG00000039901	ENSMUSG00000062944	ENSMUSG00000053070	ENSMUSG00000097145
ENSMUSG00000045008	ENSMUSG00000085058	ENSMUSG00000030823	ENSMUSG00000087022	ENSMUSG00000070461	ENSMUSG00000091050
ENSMUSG00000021185	ENSMUSG00000047466	ENSMUSG00000073067	ENSMUSG00000097386	ENSMUSG00000097145	ENSMUSG00000097842
ENSMUSG00000073158	ENSMUSG00000048489	ENSMUSG00000062944	ENSMUSG00000090330	ENSMUSG00000097842	ENSMUSG00000097098
ENSMUSG00000030982	ENSMUSG00000034587	ENSMUSG00000087022	ENSMUSG00000053070	ENSMUSG00000097098	ENSMUSG00000043498
ENSMUSG00000039901	ENSMUSG00000097343	ENSMUSG00000097386	ENSMUSG00000070461	ENSMUSG00000043498	ENSMUSG00000097781
ENSMUSG00000055134	ENSMUSG00000045008	ENSMUSG00000090330	ENSMUSG00000097145	ENSMUSG00000097781	ENSMUSG00000097061
ENSMUSG00000030823	ENSMUSG00000021185	ENSMUSG00000053070	ENSMUSG00000091050	ENSMUSG00000097061	ENSMUSG00000004360
ENSMUSG00000062944	ENSMUSG00000073158	ENSMUSG00000070461	ENSMUSG00000097842	ENSMUSG00000004360	ENSMUSG00000097177
ENSMUSG00000087022	ENSMUSG00000030982	ENSMUSG00000097145	ENSMUSG00000097098	ENSMUSG00000097177	ENSMUSG00000072809
ENSMUSG00000090330	ENSMUSG00000039901	ENSMUSG00000091050	ENSMUSG00000043498	ENSMUSG00000072809	ENSMUSG00000086448
ENSMUSG00000053070	ENSMUSG00000030823	ENSMUSG00000097842	ENSMUSG00000097781	ENSMUSG00000086448	ENSMUSG00000039133
ENSMUSG00000070461	ENSMUSG00000073067	ENSMUSG00000097098	ENSMUSG00000097061	ENSMUSG00000039133	ENSMUSG00000097166
ENSMUSG00000097145	ENSMUSG00000062944	ENSMUSG00000043498	ENSMUSG00000004360	ENSMUSG00000097166	ENSMUSG00000056004
ENSMUSG00000097842	ENSMUSG00000087022	ENSMUSG00000097781	ENSMUSG00000097177	ENSMUSG00000056004	ENSMUSG00000059939
ENSMUSG00000097098	ENSMUSG00000097386	ENSMUSG00000097061	ENSMUSG00000072809	ENSMUSG00000059939	ENSMUSG00000025971
ENSMUSG00000043498	ENSMUSG00000090330	ENSMUSG00000004360	ENSMUSG00000086448	ENSMUSG00000025971	ENSMUSG00000033960
ENSMUSG00000097781	ENSMUSG00000053070	ENSMUSG00000097177	ENSMUSG00000039133	ENSMUSG00000033960	ENSMUSG00000054457
ENSMUSG00000097061	ENSMUSG00000070461	ENSMUSG00000072809	ENSMUSG00000097166	ENSMUSG00000054457	ENSMUSG00000055216
ENSMUSG00000004360	ENSMUSG00000097145	ENSMUSG00000086448	ENSMUSG00000056004	ENSMUSG00000055216	ENSMUSG00000097073
ENSMUSG00000097177	ENSMUSG00000091050	ENSMUSG00000039133	ENSMUSG00000059939	ENSMUSG00000097073	ENSMUSG00000040139
ENSMUSG00000072809	ENSMUSG00000097842	ENSMUSG00000097166	ENSMUSG00000025971	ENSMUSG00000040139	ENSMUSG00000086155
ENSMUSG00000086448	ENSMUSG00000097098	ENSMUSG00000056004	ENSMUSG00000033960	ENSMUSG00000086155	ENSMUSG00000053007
ENSMUSG00000039133	ENSMUSG00000043498	ENSMUSG00000059939	ENSMUSG00000054457	ENSMUSG00000053007	ENSMUSG00000084808
ENSMUSG00000097166	ENSMUSG00000097781	ENSMUSG00000025971	ENSMUSG00000055216	ENSMUSG00000084808	ENSMUSG00000045345
ENSMUSG00000056004	ENSMUSG00000097061	ENSMUSG00000033960	ENSMUSG00000097073	ENSMUSG00000045345	ENSMUSG00000097736
ENSMUSG00000059939	ENSMUSG00000004360	ENSMUSG00000054457	ENSMUSG00000040139	ENSMUSG00000097736	ENSMUSG00000036275
ENSMUSG00000025971	ENSMUSG00000097177	ENSMUSG00000055216	ENSMUSG00000086155	ENSMUSG00000036275	ENSMUSG00000036411
ENSMUSG00000033960	ENSMUSG00000072809	ENSMUSG00000097073	ENSMUSG00000053007	ENSMUSG00000036411	ENSMUSG00000044125
ENSMUSG00000054457	ENSMUSG00000086448	ENSMUSG00000040139	ENSMUSG00000084808	ENSMUSG00000044125	ENSMUSG00000097006
ENSMUSG00000055216	ENSMUSG00000039133	ENSMUSG00000086155	ENSMUSG00000097462	ENSMUSG00000097006	ENSMUSG00000097825
ENSMUSG00000097073	ENSMUSG00000097166	ENSMUSG00000053007	ENSMUSG00000097736	ENSMUSG00000097825	ENSMUSG00000087528
ENSMUSG00000040139	ENSMUSG00000056004	ENSMUSG00000084808	ENSMUSG00000036275	ENSMUSG00000087528	ENSMUSG00000074158
ENSMUSG00000086155	ENSMUSG00000059939	ENSMUSG00000097462	ENSMUSG00000036411	ENSMUSG00000074158	ENSMUSG00000044551
ENSMUSG00000053007	ENSMUSG00000025971	ENSMUSG00000097736	ENSMUSG00000044125	ENSMUSG00000044551	ENSMUSG00000097493
ENSMUSG00000084808	ENSMUSG00000033960	ENSMUSG00000036275	ENSMUSG00000097006	ENSMUSG00000097493	ENSMUSG00000046138
ENSMUSG00000075405	ENSMUSG00000055216	ENSMUSG00000036411	ENSMUSG00000097825	ENSMUSG00000046138	ENSMUSG00000044730
ENSMUSG00000045345	ENSMUSG00000097073	ENSMUSG00000044125	ENSMUSG00000087528	ENSMUSG00000044730	ENSMUSG00000069893
ENSMUSG00000097736	ENSMUSG00000040139	ENSMUSG00000097006	ENSMUSG00000074158	ENSMUSG00000069893	ENSMUSG00000069892
ENSMUSG00000036275	ENSMUSG00000086155	ENSMUSG00000097825	ENSMUSG00000044551	ENSMUSG00000069892	ENSMUSG00000079144
ENSMUSG00000036411	ENSMUSG00000097360	ENSMUSG00000087528	ENSMUSG00000097493	ENSMUSG00000079144	ENSMUSG00000097944
ENSMUSG00000044125	ENSMUSG00000053007	ENSMUSG00000074158	ENSMUSG00000046138	ENSMUSG00000097944	ENSMUSG00000087306
ENSMUSG00000097006	ENSMUSG00000084808	ENSMUSG00000044551	ENSMUSG00000044730	ENSMUSG00000087306	ENSMUSG00000087612
ENSMUSG00000097825	ENSMUSG00000097462	ENSMUSG00000097493	ENSMUSG00000069893	ENSMUSG00000087612	ENSMUSG00000068151
ENSMUSG00000087528	ENSMUSG00000045345	ENSMUSG00000046138	ENSMUSG00000069892	ENSMUSG00000068151	ENSMUSG00000089633
ENSMUSG00000074158	ENSMUSG00000097736	ENSMUSG00000044730	ENSMUSG00000079144	ENSMUSG00000089633	ENSMUSG00000034560
ENSMUSG00000044551	ENSMUSG00000036275	ENSMUSG00000069893	ENSMUSG00000097944	ENSMUSG00000034560	ENSMUSG00000038884
ENSMUSG00000097493	ENSMUSG00000036411	ENSMUSG00000069892	ENSMUSG00000087306	ENSMUSG00000038884	ENSMUSG00000020887
ENSMUSG00000046138	ENSMUSG00000044125	ENSMUSG00000079144	ENSMUSG00000087612	ENSMUSG00000020887	ENSMUSG00000087178
ENSMUSG00000044730	ENSMUSG00000097006	ENSMUSG00000097944	ENSMUSG00000068151	ENSMUSG00000087178	ENSMUSG00000087627
ENSMUSG00000069893	ENSMUSG00000097825	ENSMUSG00000087306	ENSMUSG00000089633	ENSMUSG00000087627	ENSMUSG00000092071
ENSMUSG00000069892	ENSMUSG00000087528	ENSMUSG00000087612	ENSMUSG00000034560	ENSMUSG00000092071	ENSMUSG00000086877
ENSMUSG00000079144	ENSMUSG00000074158	ENSMUSG00000068151	ENSMUSG00000038884	ENSMUSG00000086877	ENSMUSG00000084771
ENSMUSG00000097944	ENSMUSG00000097493	ENSMUSG00000089633	ENSMUSG00000087178	ENSMUSG00000084771	ENSMUSG00000055818
ENSMUSG00000087306	ENSMUSG00000046138	ENSMUSG00000034560	ENSMUSG00000092071	ENSMUSG00000055818	ENSMUSG00000097381
ENSMUSG00000087612	ENSMUSG00000044730	ENSMUSG00000038884	ENSMUSG00000086877	ENSMUSG00000097381	ENSMUSG00000087026
ENSMUSG00000068151	ENSMUSG00000069893	ENSMUSG00000087178	ENSMUSG00000087026	ENSMUSG00000087026	ENSMUSG00000097292
ENSMUSG00000089633	ENSMUSG00000069892	ENSMUSG00000092071	ENSMUSG00000097292	ENSMUSG00000097292	ENSMUSG00000030111
ENSMUSG00000034560	ENSMUSG00000079144	ENSMUSG00000086877	ENSMUSG00000030111	ENSMUSG00000030111	ENSMUSG00000052479
ENSMUSG00000038884	ENSMUSG00000097944	ENSMUSG00000087026	ENSMUSG00000052479	ENSMUSG00000052479	ENSMUSG00000097915
ENSMUSG00000020887	ENSMUSG00000087306	ENSMUSG00000097292	ENSMUSG00000097915	ENSMUSG00000097915	ENSMUSG00000073388
ENSMUSG00000087178	ENSMUSG00000087612	ENSMUSG00000030111	ENSMUSG00000073388	ENSMUSG00000073388	ENSMUSG00000096929
ENSMUSG00000087627	ENSMUSG00000068151	ENSMUSG00000052479	ENSMUSG00000096929	ENSMUSG00000096929	ENSMUSG00000097591
ENSMUSG00000086877	ENSMUSG00000089633	ENSMUSG00000097915	ENSMUSG00000086213	ENSMUSG00000097591	ENSMUSG00000097622
ENSMUSG00000055818	ENSMUSG00000034560	ENSMUSG00000073388	ENSMUSG00000093385	ENSMUSG00000097622	ENSMUSG00000086213
ENSMUSG00000097381	ENSMUSG00000038884	ENSMUSG00000096929	ENSMUSG00000097326	ENSMUSG00000086213	ENSMUSG00000093385
ENSMUSG00000087026	ENSMUSG00000087178	ENSMUSG00000093385	ENSMUSG00000097960	ENSMUSG00000093385	ENSMUSG00000097326
ENSMUSG00000097292	ENSMUSG00000087075	ENSMUSG00000097326	ENSMUSG00000098284	ENSMUSG00000097326	ENSMUSG00000097960
ENSMUSG00000030111	ENSMUSG00000086877	ENSMUSG00000097960	ENSMUSG00000086363	ENSMUSG00000097960	ENSMUSG00000098284
ENSMUSG00000052479	ENSMUSG00000084771	ENSMUSG00000098284	ENSMUSG00000047613	ENSMUSG00000098284	ENSMUSG00000086363
ENSMUSG00000097915	ENSMUSG00000055818	ENSMUSG00000086363	ENSMUSG00000056014	ENSMUSG00000086363	ENSMUSG00000047613
ENSMUSG00000073388	ENSMUSG00000087026	ENSMUSG00000047613	ENSMUSG00000087305	ENSMUSG00000047613	ENSMUSG00000085315
ENSMUSG00000096929	ENSMUSG00000097292	ENSMUSG00000056014	ENSMUSG00000097353	ENSMUSG00000085315	ENSMUSG00000056014
ENSMUSG00000097591	ENSMUSG00000030111	ENSMUSG00000087305	ENSMUSG00000090564	ENSMUSG00000056014	ENSMUSG00000087305
ENSMUSG00000097622	ENSMUSG00000052479	ENSMUSG00000097353	ENSMUSG00000074497	ENSMUSG00000087305	ENSMUSG00000097353
ENSMUSG00000085615	ENSMUSG00000097915	ENSMUSG00000090564	ENSMUSG00000045838	ENSMUSG00000097353	ENSMUSG00000074497
ENSMUSG00000086213	ENSMUSG00000073388	ENSMUSG00000074497	ENSMUSG00000098206	ENSMUSG00000074497	ENSMUSG00000045838
ENSMUSG00000093385	ENSMUSG00000096929	ENSMUSG00000045838	ENSMUSG00000086851	ENSMUSG00000045838	ENSMUSG00000098206
ENSMUSG00000097326	ENSMUSG00000097591	ENSMUSG00000098206	ENSMUSG00000054135	ENSMUSG00000098206	ENSMUSG00000086851
ENSMUSG00000097960	ENSMUSG00000093385	ENSMUSG00000086851	ENSMUSG00000047878	ENSMUSG00000086851	ENSMUSG00000054135
ENSMUSG00000098284	ENSMUSG00000097326	ENSMUSG00000054135	ENSMUSG00000072847	ENSMUSG00000054135	ENSMUSG00000047878
ENSMUSG00000086363	ENSMUSG00000097960	ENSMUSG00000047878	ENSMUSG00000072109	ENSMUSG00000047878	ENSMUSG00000072847
ENSMUSG00000047613	ENSMUSG00000098284	ENSMUSG00000072847	ENSMUSG00000087694	ENSMUSG00000072847	ENSMUSG00000072109
ENSMUSG00000056014	ENSMUSG00000086363	ENSMUSG00000072109	ENSMUSG00000090863	ENSMUSG00000072109	ENSMUSG00000087694
ENSMUSG00000087305	ENSMUSG00000047613	ENSMUSG00000087694	ENSMUSG00000086725	ENSMUSG00000087694	ENSMUSG00000086725
ENSMUSG00000097353	ENSMUSG00000085315	ENSMUSG00000090863	ENSMUSG00000084846	ENSMUSG00000086725	ENSMUSG00000084846
ENSMUSG00000074497	ENSMUSG00000056014	ENSMUSG00000086725	ENSMUSG00000050875	ENSMUSG00000084846	ENSMUSG00000090551
ENSMUSG00000045838	ENSMUSG00000087305	ENSMUSG00000084846	ENSMUSG00000085566	ENSMUSG00000090551	ENSMUSG00000050875
ENSMUSG00000098206	ENSMUSG00000097353	ENSMUSG00000050875	ENSMUSG00000097924	ENSMUSG00000050875	ENSMUSG00000085566
ENSMUSG00000086851	ENSMUSG00000074497	ENSMUSG00000085566	ENSMUSG00000097756	ENSMUSG00000085566	ENSMUSG00000097924
ENSMUSG00000054135	ENSMUSG00000045838	ENSMUSG00000097924	ENSMUSG00000092375	ENSMUSG00000097924	ENSMUSG00000097756
ENSMUSG00000047878	ENSMUSG00000098206	ENSMUSG00000097756	ENSMUSG00000086693	ENSMUSG00000097756	ENSMUSG00000092375
ENSMUSG00000072847	ENSMUSG00000086851	ENSMUSG00000092375	ENSMUSG00000044060	ENSMUSG00000092375	ENSMUSG00000086693
ENSMUSG00000072109	ENSMUSG00000054135	ENSMUSG00000086693	ENSMUSG00000089957	ENSMUSG00000086693	ENSMUSG00000097182
ENSMUSG00000087694	ENSMUSG00000047878	ENSMUSG00000044060	ENSMUSG00000057715	ENSMUSG00000097182	ENSMUSG00000044060
ENSMUSG00000086725	ENSMUSG00000072847	ENSMUSG00000089957	ENSMUSG00000094707	ENSMUSG00000044060	ENSMUSG00000089957
ENSMUSG00000084846	ENSMUSG00000072109	ENSMUSG00000057715	ENSMUSG00000084890	ENSMUSG00000089957	ENSMUSG00000057715
ENSMUSG00000050875	ENSMUSG00000087694	ENSMUSG00000094707	ENSMUSG00000071567	ENSMUSG00000057715	ENSMUSG00000084890
ENSMUSG00000085566	ENSMUSG00000086725	ENSMUSG00000084890	ENSMUSG00000091890	ENSMUSG00000084890	ENSMUSG00000071567
ENSMUSG00000097924	ENSMUSG00000084846	ENSMUSG00000071567	ENSMUSG00000044150	ENSMUSG00000071567	ENSMUSG00000097413
ENSMUSG00000097756	ENSMUSG00000050875	ENSMUSG00000091890	ENSMUSG00000087143	ENSMUSG00000097413	ENSMUSG00000091890
ENSMUSG00000092375	ENSMUSG00000085566	ENSMUSG00000044150	ENSMUSG00000074664	ENSMUSG00000091890	ENSMUSG00000044150
ENSMUSG00000086693	ENSMUSG00000097924	ENSMUSG00000087143	ENSMUSG00000054057	ENSMUSG00000044150	ENSMUSG00000087143
ENSMUSG00000097182	ENSMUSG00000056738	ENSMUSG00000074664	ENSMUSG00000054426	ENSMUSG00000087143	ENSMUSG00000074664
ENSMUSG00000044060	ENSMUSG00000097756	ENSMUSG00000054057	ENSMUSG00000089809	ENSMUSG00000074664	ENSMUSG00000054057
ENSMUSG00000089957	ENSMUSG00000092375	ENSMUSG00000054426	ENSMUSG00000097610	ENSMUSG00000054057	ENSMUSG00000054426
ENSMUSG00000057715	ENSMUSG00000086693	ENSMUSG00000089809	ENSMUSG00000025727	ENSMUSG00000054426	ENSMUSG00000089809
ENSMUSG00000084890	ENSMUSG00000044060	ENSMUSG00000097610	ENSMUSG00000060530	ENSMUSG00000089809	ENSMUSG00000097610
ENSMUSG00000071567	ENSMUSG00000089957	ENSMUSG00000025727	ENSMUSG00000056735	ENSMUSG00000097610	ENSMUSG00000092368
ENSMUSG00000091890	ENSMUSG00000057715	ENSMUSG00000060530	ENSMUSG00000097566	ENSMUSG00000092368	ENSMUSG00000025727
ENSMUSG00000044150	ENSMUSG00000094707	ENSMUSG00000056735	ENSMUSG00000096988	ENSMUSG00000025727	ENSMUSG00000060530
ENSMUSG00000087143	ENSMUSG00000084890	ENSMUSG00000097566	ENSMUSG00000090622	ENSMUSG00000060530	ENSMUSG00000091089
ENSMUSG00000074664	ENSMUSG00000071567	ENSMUSG00000096988	ENSMUSG00000097310	ENSMUSG00000091089	ENSMUSG00000056735
ENSMUSG00000054057	ENSMUSG00000091890	ENSMUSG00000090622	ENSMUSG00000083307	ENSMUSG00000056735	ENSMUSG00000097566
ENSMUSG00000089809	ENSMUSG00000044150	ENSMUSG00000097310	ENSMUSG00000087385	ENSMUSG00000097566	ENSMUSG00000096988
ENSMUSG00000097610	ENSMUSG00000087143	ENSMUSG00000083307	ENSMUSG00000093483	ENSMUSG00000096988	ENSMUSG00000090622
ENSMUSG00000092368	ENSMUSG00000074664	ENSMUSG00000087385	ENSMUSG00000073867	ENSMUSG00000090622	ENSMUSG00000097310
ENSMUSG00000060530	ENSMUSG00000054057	ENSMUSG00000093483	ENSMUSG00000042510	ENSMUSG00000097310	ENSMUSG00000083307
ENSMUSG00000091089	ENSMUSG00000097610	ENSMUSG00000073867	ENSMUSG00000036678	ENSMUSG00000083307	ENSMUSG00000087385
ENSMUSG00000056735	ENSMUSG00000060530	ENSMUSG00000042510	ENSMUSG00000029482	ENSMUSG00000087385	ENSMUSG00000073867
ENSMUSG00000097566	ENSMUSG00000056735	ENSMUSG00000036678	ENSMUSG00000021482	ENSMUSG00000073867	ENSMUSG00000042510
ENSMUSG00000096988	ENSMUSG00000097566	ENSMUSG00000029482	ENSMUSG00000037257	ENSMUSG00000042510	ENSMUSG00000036678
ENSMUSG00000090622	ENSMUSG00000096988	ENSMUSG00000021482	ENSMUSG00000057230	ENSMUSG00000036678	ENSMUSG00000029482
ENSMUSG00000083307	ENSMUSG00000090622	ENSMUSG00000037257	ENSMUSG00000035642	ENSMUSG00000029482	ENSMUSG00000021482
ENSMUSG00000087385	ENSMUSG00000083307	ENSMUSG00000057230	ENSMUSG00000006299	ENSMUSG00000021482	ENSMUSG00000037257
ENSMUSG00000093483	ENSMUSG00000087385	ENSMUSG00000035642	ENSMUSG00000027628	ENSMUSG00000037257	ENSMUSG00000057230
ENSMUSG00000073867	ENSMUSG00000093483	ENSMUSG00000006299	ENSMUSG00000068522	ENSMUSG00000057230	ENSMUSG00000035642
ENSMUSG00000042510	ENSMUSG00000073867	ENSMUSG00000027628	ENSMUSG00000031960	ENSMUSG00000035642	ENSMUSG00000006299
ENSMUSG00000036678	ENSMUSG00000042510	ENSMUSG00000068522	ENSMUSG00000023938	ENSMUSG00000006299	ENSMUSG00000027628
ENSMUSG00000029482	ENSMUSG00000036678	ENSMUSG00000031960	ENSMUSG00000075528	ENSMUSG00000027628	ENSMUSG00000068522
ENSMUSG00000021482	ENSMUSG00000029482	ENSMUSG00000023938	ENSMUSG00000055923	ENSMUSG00000068522	ENSMUSG00000031960
ENSMUSG00000037257	ENSMUSG00000021482	ENSMUSG00000075528	ENSMUSG00000025894	ENSMUSG00000031960	ENSMUSG00000023938
ENSMUSG00000057230	ENSMUSG00000037257	ENSMUSG00000055923	ENSMUSG00000029695	ENSMUSG00000023938	ENSMUSG00000075528
ENSMUSG00000035642	ENSMUSG00000057230	ENSMUSG00000025894	ENSMUSG00000018697	ENSMUSG00000075528	ENSMUSG00000055923
ENSMUSG00000006299	ENSMUSG00000035642	ENSMUSG00000029695	ENSMUSG00000025375	ENSMUSG00000055923	ENSMUSG00000025894
ENSMUSG00000027628	ENSMUSG00000006299	ENSMUSG00000018697	ENSMUSG00000046109	ENSMUSG00000025894	ENSMUSG00000029695
ENSMUSG00000068522	ENSMUSG00000027628	ENSMUSG00000025375	ENSMUSG00000057880	ENSMUSG00000029695	ENSMUSG00000018697
ENSMUSG00000031960	ENSMUSG00000068522	ENSMUSG00000046109	ENSMUSG00000015243	ENSMUSG00000018697	ENSMUSG00000025375
ENSMUSG00000023938	ENSMUSG00000031960	ENSMUSG00000057880	ENSMUSG00000035435	ENSMUSG00000025375	ENSMUSG00000046109
ENSMUSG00000075528	ENSMUSG00000023938	ENSMUSG00000015243	ENSMUSG00000026944	ENSMUSG00000046109	ENSMUSG00000057880
ENSMUSG00000055923	ENSMUSG00000075528	ENSMUSG00000035435	ENSMUSG00000024130	ENSMUSG00000057880	ENSMUSG00000015243
ENSMUSG00000025894	ENSMUSG00000055923	ENSMUSG00000026944	ENSMUSG00000028125	ENSMUSG00000015243	ENSMUSG00000035435
ENSMUSG00000029695	ENSMUSG00000025894	ENSMUSG00000024130	ENSMUSG00000018800	ENSMUSG00000035435	ENSMUSG00000026944
ENSMUSG00000018697	ENSMUSG00000029695	ENSMUSG00000028125	ENSMUSG00000044749	ENSMUSG00000026944	ENSMUSG00000024130
ENSMUSG00000025375	ENSMUSG00000018697	ENSMUSG00000018800	ENSMUSG00000035722	ENSMUSG00000024130	ENSMUSG00000028125
ENSMUSG00000046109	ENSMUSG00000025375	ENSMUSG00000044749	ENSMUSG00000041828	ENSMUSG00000028125	ENSMUSG00000018800
ENSMUSG00000057880	ENSMUSG00000046109	ENSMUSG00000035722	ENSMUSG00000020620	ENSMUSG00000018800	ENSMUSG00000044749
ENSMUSG00000015243	ENSMUSG00000057880	ENSMUSG00000041828	ENSMUSG00000041797	ENSMUSG00000044749	ENSMUSG00000035722
ENSMUSG00000035435	ENSMUSG00000015243	ENSMUSG00000020620	ENSMUSG00000031974	ENSMUSG00000035722	ENSMUSG00000041828
ENSMUSG00000026944	ENSMUSG00000026944	ENSMUSG00000041797	ENSMUSG00000040584	ENSMUSG00000041828	ENSMUSG00000020620
ENSMUSG00000024130	ENSMUSG00000024130	ENSMUSG00000031974	ENSMUSG00000028970	ENSMUSG00000020620	ENSMUSG00000041797
ENSMUSG00000028125	ENSMUSG00000028125	ENSMUSG00000040584	ENSMUSG00000042476	ENSMUSG00000041797	ENSMUSG00000031974
ENSMUSG00000018800	ENSMUSG00000018800	ENSMUSG00000028970	ENSMUSG00000026198	ENSMUSG00000031974	ENSMUSG00000040584
ENSMUSG00000044749	ENSMUSG00000044749	ENSMUSG00000042476	ENSMUSG00000031333	ENSMUSG00000040584	ENSMUSG00000028970
ENSMUSG00000035722	ENSMUSG00000035722	ENSMUSG00000026198	ENSMUSG00000028973	ENSMUSG00000028970	ENSMUSG00000042476
ENSMUSG00000041828	ENSMUSG00000041828	ENSMUSG00000031333	ENSMUSG00000029408	ENSMUSG00000042476	ENSMUSG00000026198
ENSMUSG00000020620	ENSMUSG00000020620	ENSMUSG00000028973	ENSMUSG00000023088	ENSMUSG00000026198	ENSMUSG00000031333
ENSMUSG00000041797	ENSMUSG00000041797	ENSMUSG00000029408	ENSMUSG00000032842	ENSMUSG00000031333	ENSMUSG00000028973
ENSMUSG00000031974	ENSMUSG00000031974	ENSMUSG00000023088	ENSMUSG00000020865	ENSMUSG00000028973	ENSMUSG00000029408
ENSMUSG00000040584	ENSMUSG00000040584	ENSMUSG00000032842	ENSMUSG00000032849	ENSMUSG00000029408	ENSMUSG00000023088
ENSMUSG00000028970	ENSMUSG00000028970	ENSMUSG00000020865	ENSMUSG00000022822	ENSMUSG00000023088	ENSMUSG00000032842
ENSMUSG00000042476	ENSMUSG00000042476	ENSMUSG00000032849	ENSMUSG00000030834	ENSMUSG00000032842	ENSMUSG00000020865
ENSMUSG00000026198	ENSMUSG00000026198	ENSMUSG00000022822	ENSMUSG00000040136	ENSMUSG00000020865	ENSMUSG00000032849
ENSMUSG00000031333	ENSMUSG00000031333	ENSMUSG00000030834	ENSMUSG00000030249	ENSMUSG00000032849	ENSMUSG00000022822
ENSMUSG00000028973	ENSMUSG00000028973	ENSMUSG00000040136	ENSMUSG00000031378	ENSMUSG00000022822	ENSMUSG00000030834
ENSMUSG00000029408	ENSMUSG00000029408	ENSMUSG00000030249	ENSMUSG00000055782	ENSMUSG00000030834	ENSMUSG00000040136
ENSMUSG00000023088	ENSMUSG00000023088	ENSMUSG00000031378	ENSMUSG00000028127	ENSMUSG00000040136	ENSMUSG00000030249
ENSMUSG00000032842	ENSMUSG00000032842	ENSMUSG00000055782	ENSMUSG00000021240	ENSMUSG00000030249	ENSMUSG00000031378
ENSMUSG00000020865	ENSMUSG00000020865	ENSMUSG00000028127	ENSMUSG00000058355	ENSMUSG00000031378	ENSMUSG00000055782
ENSMUSG00000032849	ENSMUSG00000032849	ENSMUSG00000021240	ENSMUSG00000038762	ENSMUSG00000055782	ENSMUSG00000028127
ENSMUSG00000022822	ENSMUSG00000022822	ENSMUSG00000058355	ENSMUSG00000028953	ENSMUSG00000028127	ENSMUSG00000021240
ENSMUSG00000030834	ENSMUSG00000030834	ENSMUSG00000038762	ENSMUSG00000003234	ENSMUSG00000021240	ENSMUSG00000058355
ENSMUSG00000040136	ENSMUSG00000040136	ENSMUSG00000028953	ENSMUSG00000024030	ENSMUSG00000058355	ENSMUSG00000038762
ENSMUSG00000030249	ENSMUSG00000030249	ENSMUSG00000003234	ENSMUSG00000029802	ENSMUSG00000038762	ENSMUSG00000028953
ENSMUSG00000031378	ENSMUSG00000031378	ENSMUSG00000024030	ENSMUSG00000032131	ENSMUSG00000028953	ENSMUSG00000003234
ENSMUSG00000055782	ENSMUSG00000055782	ENSMUSG00000029802	ENSMUSG00000006638	ENSMUSG00000003234	ENSMUSG00000024030
ENSMUSG00000028127	ENSMUSG00000028127	ENSMUSG00000032131	ENSMUSG00000033157	ENSMUSG00000024030	ENSMUSG00000029802
ENSMUSG00000021240	ENSMUSG00000021240	ENSMUSG00000006638	ENSMUSG00000040532	ENSMUSG00000029802	ENSMUSG00000032131
ENSMUSG00000058355	ENSMUSG00000058355	ENSMUSG00000033157	ENSMUSG00000032046	ENSMUSG00000032131	ENSMUSG00000006638
ENSMUSG00000038762	ENSMUSG00000038762	ENSMUSG00000040532	ENSMUSG00000040396	ENSMUSG00000006638	ENSMUSG00000033157
ENSMUSG00000028953	ENSMUSG00000028953	ENSMUSG00000032046	ENSMUSG00000042210	ENSMUSG00000033157	ENSMUSG00000040532
ENSMUSG00000003234	ENSMUSG00000003234	ENSMUSG00000040396	ENSMUSG00000042073	ENSMUSG00000040532	ENSMUSG00000032046
ENSMUSG00000024030	ENSMUSG00000024030	ENSMUSG00000042210	ENSMUSG00000000686	ENSMUSG00000032046	ENSMUSG00000040396
ENSMUSG00000029802	ENSMUSG00000029802	ENSMUSG00000042073	ENSMUSG00000007036	ENSMUSG00000040396	ENSMUSG00000042210
ENSMUSG00000032131	ENSMUSG00000032131	ENSMUSG00000000686	ENSMUSG00000003346	ENSMUSG00000042210	ENSMUSG00000042073
ENSMUSG00000006638	ENSMUSG00000006638	ENSMUSG00000007036	ENSMUSG00000047368	ENSMUSG00000042073	ENSMUSG00000000686
ENSMUSG00000033157	ENSMUSG00000033157	ENSMUSG00000003346	ENSMUSG00000038459	ENSMUSG00000000686	ENSMUSG00000007036
ENSMUSG00000040532	ENSMUSG00000040532	ENSMUSG00000047368	ENSMUSG00000037818	ENSMUSG00000007036	ENSMUSG00000003346
ENSMUSG00000032046	ENSMUSG00000032046	ENSMUSG00000038459	ENSMUSG00000039202	ENSMUSG00000003346	ENSMUSG00000047368
ENSMUSG00000040396	ENSMUSG00000040396	ENSMUSG00000037818	ENSMUSG00000002475	ENSMUSG00000047368	ENSMUSG00000038459
ENSMUSG00000042210	ENSMUSG00000042210	ENSMUSG00000039202	ENSMUSG00000040997	ENSMUSG00000038459	ENSMUSG00000037818
ENSMUSG00000042073	ENSMUSG00000042073	ENSMUSG00000002475	ENSMUSG00000032540	ENSMUSG00000037818	ENSMUSG00000039202
ENSMUSG00000000686	ENSMUSG00000000686	ENSMUSG00000040997	ENSMUSG00000025277	ENSMUSG00000039202	ENSMUSG00000002475
ENSMUSG00000007036	ENSMUSG00000007036	ENSMUSG00000032540	ENSMUSG00000007950	ENSMUSG00000002475	ENSMUSG00000040997
ENSMUSG00000003346	ENSMUSG00000003346	ENSMUSG00000025277	ENSMUSG00000058835	ENSMUSG00000040997	ENSMUSG00000032540
ENSMUSG00000047368	ENSMUSG00000047368	ENSMUSG00000007950	ENSMUSG00000026782	ENSMUSG00000032540	ENSMUSG00000025277
ENSMUSG00000038459	ENSMUSG00000038459	ENSMUSG00000058835	ENSMUSG00000018381	ENSMUSG00000025277	ENSMUSG00000007950
ENSMUSG00000037818	ENSMUSG00000037818	ENSMUSG00000026782	ENSMUSG00000035258	ENSMUSG00000007950	ENSMUSG00000058835
ENSMUSG00000039202	ENSMUSG00000039202	ENSMUSG00000018381	ENSMUSG00000026842	ENSMUSG00000058835	ENSMUSG00000026782
ENSMUSG00000002475	ENSMUSG00000002475	ENSMUSG00000035258	ENSMUSG00000026596	ENSMUSG00000026782	ENSMUSG00000018381
ENSMUSG00000040997	ENSMUSG00000040997	ENSMUSG00000026842	ENSMUSG00000025085	ENSMUSG00000018381	ENSMUSG00000035258
ENSMUSG00000032540	ENSMUSG00000032540	ENSMUSG00000026596	ENSMUSG00000029095	ENSMUSG00000035258	ENSMUSG00000026842
ENSMUSG00000025277	ENSMUSG00000025277	ENSMUSG00000025085	ENSMUSG00000032735	ENSMUSG00000026842	ENSMUSG00000026596
ENSMUSG00000007950	ENSMUSG00000007950	ENSMUSG00000029095	ENSMUSG00000017631	ENSMUSG00000026596	ENSMUSG00000025085
ENSMUSG00000058835	ENSMUSG00000058835	ENSMUSG00000032735	ENSMUSG00000078453	ENSMUSG00000025085	ENSMUSG00000029095
ENSMUSG00000026782	ENSMUSG00000026782	ENSMUSG00000017631	ENSMUSG00000036376	ENSMUSG00000029095	ENSMUSG00000032735
ENSMUSG00000018381	ENSMUSG00000018381	ENSMUSG00000078453	ENSMUSG00000030083	ENSMUSG00000032735	ENSMUSG00000017631
ENSMUSG00000035258	ENSMUSG00000035258	ENSMUSG00000036376	ENSMUSG00000032724	ENSMUSG00000017631	ENSMUSG00000078453
ENSMUSG00000026842	ENSMUSG00000026842	ENSMUSG00000030083	ENSMUSG00000036138	ENSMUSG00000042895	ENSMUSG00000036376
ENSMUSG00000026596	ENSMUSG00000026596	ENSMUSG00000032724	ENSMUSG00000036880	ENSMUSG00000078453	ENSMUSG00000030083
ENSMUSG00000025085	ENSMUSG00000025085	ENSMUSG00000036138	ENSMUSG00000020532	ENSMUSG00000036376	ENSMUSG00000032724
ENSMUSG00000029095	ENSMUSG00000029095	ENSMUSG00000036880	ENSMUSG00000042010	ENSMUSG00000030083	ENSMUSG00000036138
ENSMUSG00000032735	ENSMUSG00000032735	ENSMUSG00000020532	ENSMUSG00000029456	ENSMUSG00000032724	ENSMUSG00000010651
ENSMUSG00000017631	ENSMUSG00000017631	ENSMUSG00000042010	ENSMUSG00000090150	ENSMUSG00000036138	ENSMUSG00000036880
ENSMUSG00000078453	ENSMUSG00000078453	ENSMUSG00000029456	ENSMUSG00000042647	ENSMUSG00000036880	ENSMUSG00000020532
ENSMUSG00000036376	ENSMUSG00000036376	ENSMUSG00000090150	ENSMUSG00000031969	ENSMUSG00000020532	ENSMUSG00000042010
ENSMUSG00000030083	ENSMUSG00000030083	ENSMUSG00000042647	ENSMUSG00000027710	ENSMUSG00000042010	ENSMUSG00000029456
ENSMUSG00000032724	ENSMUSG00000032724	ENSMUSG00000031969	ENSMUSG00000026003	ENSMUSG00000029456	ENSMUSG00000090150
ENSMUSG00000036138	ENSMUSG00000036138	ENSMUSG00000027710	ENSMUSG00000062908	ENSMUSG00000090150	ENSMUSG00000042647
ENSMUSG00000036880	ENSMUSG00000036880	ENSMUSG00000026003	ENSMUSG00000029545	ENSMUSG00000042647	ENSMUSG00000031969
ENSMUSG00000020532	ENSMUSG00000020532	ENSMUSG00000062908	ENSMUSG00000030861	ENSMUSG00000031969	ENSMUSG00000027710
ENSMUSG00000042010	ENSMUSG00000042010	ENSMUSG00000029545	ENSMUSG00000018574	ENSMUSG00000027710	ENSMUSG00000026003
ENSMUSG00000029456	ENSMUSG00000029456	ENSMUSG00000030861	ENSMUSG00000030607	ENSMUSG00000026003	ENSMUSG00000062908
ENSMUSG00000090150	ENSMUSG00000090150	ENSMUSG00000018574	ENSMUSG00000049076	ENSMUSG00000062908	ENSMUSG00000029545
ENSMUSG00000042647	ENSMUSG00000042647	ENSMUSG00000030607	ENSMUSG00000029033	ENSMUSG00000029545	ENSMUSG00000030861
ENSMUSG00000031969	ENSMUSG00000031969	ENSMUSG00000049076	ENSMUSG00000032047	ENSMUSG00000030861	ENSMUSG00000018574
ENSMUSG00000027710	ENSMUSG00000027710	ENSMUSG00000029033	ENSMUSG00000023832	ENSMUSG00000018574	ENSMUSG00000030607
ENSMUSG00000026003	ENSMUSG00000026003	ENSMUSG00000032047	ENSMUSG00000062480	ENSMUSG00000030607	ENSMUSG00000049076
ENSMUSG00000062908	ENSMUSG00000062908	ENSMUSG00000023832	ENSMUSG00000026499	ENSMUSG00000049076	ENSMUSG00000029033
ENSMUSG00000029545	ENSMUSG00000029545	ENSMUSG00000062480	ENSMUSG00000056938	ENSMUSG00000029033	ENSMUSG00000032047
ENSMUSG00000030861	ENSMUSG00000030861	ENSMUSG00000026499	ENSMUSG00000026781	ENSMUSG00000032047	ENSMUSG00000023832
ENSMUSG00000018574	ENSMUSG00000018574	ENSMUSG00000056938	ENSMUSG00000033701	ENSMUSG00000023832	ENSMUSG00000062480
ENSMUSG00000030607	ENSMUSG00000030607	ENSMUSG00000026781	ENSMUSG00000040272	ENSMUSG00000062480	ENSMUSG00000026499
ENSMUSG00000049076	ENSMUSG00000049076	ENSMUSG00000033701	ENSMUSG00000038000	ENSMUSG00000026499	ENSMUSG00000056938
ENSMUSG00000029033	ENSMUSG00000029033	ENSMUSG00000040272	ENSMUSG00000020681	ENSMUSG00000056938	ENSMUSG00000026781
ENSMUSG00000032047	ENSMUSG00000032047	ENSMUSG00000038000	ENSMUSG00000015405	ENSMUSG00000026781	ENSMUSG00000033701
ENSMUSG00000023832	ENSMUSG00000023832	ENSMUSG00000020681	ENSMUSG00000038007	ENSMUSG00000033701	ENSMUSG00000040272
ENSMUSG00000062480	ENSMUSG00000062480	ENSMUSG00000015405	ENSMUSG00000030760	ENSMUSG00000040272	ENSMUSG00000038000
ENSMUSG00000026499	ENSMUSG00000026499	ENSMUSG00000038007	ENSMUSG00000023328	ENSMUSG00000038000	ENSMUSG00000020681
ENSMUSG00000056938	ENSMUSG00000056938	ENSMUSG00000030760	ENSMUSG00000022185	ENSMUSG00000020681	ENSMUSG00000015405
ENSMUSG00000026781	ENSMUSG00000026781	ENSMUSG00000023328	ENSMUSG00000037872	ENSMUSG00000015405	ENSMUSG00000038007
ENSMUSG00000033701	ENSMUSG00000033701	ENSMUSG00000022185	ENSMUSG00000044534	ENSMUSG00000038007	ENSMUSG00000030760
ENSMUSG00000040272	ENSMUSG00000040272	ENSMUSG00000037872	ENSMUSG00000044337	ENSMUSG00000030760	ENSMUSG00000023328
ENSMUSG00000038000	ENSMUSG00000038000	ENSMUSG00000044534	ENSMUSG00000020917	ENSMUSG00000023328	ENSMUSG00000022185
ENSMUSG00000020681	ENSMUSG00000020681	ENSMUSG00000044337	ENSMUSG00000028405	ENSMUSG00000022185	ENSMUSG00000037872
ENSMUSG00000015405	ENSMUSG00000015405	ENSMUSG00000020917	ENSMUSG00000022477	ENSMUSG00000037872	ENSMUSG00000044534
ENSMUSG00000038007	ENSMUSG00000038007	ENSMUSG00000028405	ENSMUSG00000072949	ENSMUSG00000044534	ENSMUSG00000044337
ENSMUSG00000030760	ENSMUSG00000030760	ENSMUSG00000022477	ENSMUSG00000034853	ENSMUSG00000044337	ENSMUSG00000020917
ENSMUSG00000023328	ENSMUSG00000023328	ENSMUSG00000072949	ENSMUSG00000006717	ENSMUSG00000020917	ENSMUSG00000028405
ENSMUSG00000022185	ENSMUSG00000022185	ENSMUSG00000034853	ENSMUSG00000021226	ENSMUSG00000028405	ENSMUSG00000022477
ENSMUSG00000037872	ENSMUSG00000037872	ENSMUSG00000006717	ENSMUSG00000021228	ENSMUSG00000022477	ENSMUSG00000072949
ENSMUSG00000044534	ENSMUSG00000044534	ENSMUSG00000021226	ENSMUSG00000052392	ENSMUSG00000072949	ENSMUSG00000034853
ENSMUSG00000044337	ENSMUSG00000044337	ENSMUSG00000021228	ENSMUSG00000042540	ENSMUSG00000034853	ENSMUSG00000006717
ENSMUSG00000020917	ENSMUSG00000079355	ENSMUSG00000052392	ENSMUSG00000043487	ENSMUSG00000006717	ENSMUSG00000021226
ENSMUSG00000028405	ENSMUSG00000020917	ENSMUSG00000042540	ENSMUSG00000028937	ENSMUSG00000021226	ENSMUSG00000021228
ENSMUSG00000022477	ENSMUSG00000028405	ENSMUSG00000043487	ENSMUSG00000017307	ENSMUSG00000021228	ENSMUSG00000052392
ENSMUSG00000072949	ENSMUSG00000022477	ENSMUSG00000028937	ENSMUSG00000025287	ENSMUSG00000052392	ENSMUSG00000042540
ENSMUSG00000034853	ENSMUSG00000072949	ENSMUSG00000017307	ENSMUSG00000020777	ENSMUSG00000042540	ENSMUSG00000043487
ENSMUSG00000006717	ENSMUSG00000034853	ENSMUSG00000025287	ENSMUSG00000029098	ENSMUSG00000043487	ENSMUSG00000028937
ENSMUSG00000021226	ENSMUSG00000006717	ENSMUSG00000020777	ENSMUSG00000044573	ENSMUSG00000028937	ENSMUSG00000017307
ENSMUSG00000021228	ENSMUSG00000021226	ENSMUSG00000029098	ENSMUSG00000002103	ENSMUSG00000017307	ENSMUSG00000025287
ENSMUSG00000052392	ENSMUSG00000021228	ENSMUSG00000044573	ENSMUSG00000028093	ENSMUSG00000025287	ENSMUSG00000020777
ENSMUSG00000042540	ENSMUSG00000052392	ENSMUSG00000002103	ENSMUSG00000037469	ENSMUSG00000020777	ENSMUSG00000029098
ENSMUSG00000043487	ENSMUSG00000042540	ENSMUSG00000028093	ENSMUSG00000022622	ENSMUSG00000029098	ENSMUSG00000044573
ENSMUSG00000028937	ENSMUSG00000043487	ENSMUSG00000037469	ENSMUSG00000072770	ENSMUSG00000044573	ENSMUSG00000002103
ENSMUSG00000017307	ENSMUSG00000028937	ENSMUSG00000022622	ENSMUSG00000032281	ENSMUSG00000002103	ENSMUSG00000028093
ENSMUSG00000025287	ENSMUSG00000017307	ENSMUSG00000072770	ENSMUSG00000076435	ENSMUSG00000028093	ENSMUSG00000037469
ENSMUSG00000020777	ENSMUSG00000025287	ENSMUSG00000032281	ENSMUSG00000015016	ENSMUSG00000037469	ENSMUSG00000022622
ENSMUSG00000029098	ENSMUSG00000020777	ENSMUSG00000076435	ENSMUSG00000018796	ENSMUSG00000022622	ENSMUSG00000072770
ENSMUSG00000044573	ENSMUSG00000021751	ENSMUSG00000015016	ENSMUSG00000032883	ENSMUSG00000072770	ENSMUSG00000032281
ENSMUSG00000002103	ENSMUSG00000029098	ENSMUSG00000018796	ENSMUSG00000031278	ENSMUSG00000032281	ENSMUSG00000076435
ENSMUSG00000028093	ENSMUSG00000044573	ENSMUSG00000032883	ENSMUSG00000024981	ENSMUSG00000076435	ENSMUSG00000015016
ENSMUSG00000022622	ENSMUSG00000002103	ENSMUSG00000031278	ENSMUSG00000020333	ENSMUSG00000015016	ENSMUSG00000018796
ENSMUSG00000072770	ENSMUSG00000028093	ENSMUSG00000024981	ENSMUSG00000027452	ENSMUSG00000018796	ENSMUSG00000032883
ENSMUSG00000032281	ENSMUSG00000037469	ENSMUSG00000020333	ENSMUSG00000027605	ENSMUSG00000032883	ENSMUSG00000031278
ENSMUSG00000076435	ENSMUSG00000072770	ENSMUSG00000027452	ENSMUSG00000035948	ENSMUSG00000031278	ENSMUSG00000024981
ENSMUSG00000015016	ENSMUSG00000032281	ENSMUSG00000027605	ENSMUSG00000031972	ENSMUSG00000024981	ENSMUSG00000020333
ENSMUSG00000018796	ENSMUSG00000076435	ENSMUSG00000035948	ENSMUSG00000035783	ENSMUSG00000020333	ENSMUSG00000027452
ENSMUSG00000032883	ENSMUSG00000015016	ENSMUSG00000031972	ENSMUSG00000029580	ENSMUSG00000027452	ENSMUSG00000027605
ENSMUSG00000031278	ENSMUSG00000018796	ENSMUSG00000035783	ENSMUSG00000062825	ENSMUSG00000027605	ENSMUSG00000031972
ENSMUSG00000024981	ENSMUSG00000032883	ENSMUSG00000029580	ENSMUSG00000078129	ENSMUSG00000031972	ENSMUSG00000035783
ENSMUSG00000020333	ENSMUSG00000031278	ENSMUSG00000062825	ENSMUSG00000027671	ENSMUSG00000035783	ENSMUSG00000029580
ENSMUSG00000027452	ENSMUSG00000024981	ENSMUSG00000078129	ENSMUSG00000029712	ENSMUSG00000029580	ENSMUSG00000062825
ENSMUSG00000027605	ENSMUSG00000020333	ENSMUSG00000027671	ENSMUSG00000015143	ENSMUSG00000062825	ENSMUSG00000078129
ENSMUSG00000031972	ENSMUSG00000027452	ENSMUSG00000029712	ENSMUSG00000052374	ENSMUSG00000078129	ENSMUSG00000027671
ENSMUSG00000035783	ENSMUSG00000027605	ENSMUSG00000015143	ENSMUSG00000054808	ENSMUSG00000027671	ENSMUSG00000029712
ENSMUSG00000029580	ENSMUSG00000035948	ENSMUSG00000052374	ENSMUSG00000021076	ENSMUSG00000029712	ENSMUSG00000015143
ENSMUSG00000062825	ENSMUSG00000031972	ENSMUSG00000054808	ENSMUSG00000025228	ENSMUSG00000015143	ENSMUSG00000052374
ENSMUSG00000078129	ENSMUSG00000035783	ENSMUSG00000021076	ENSMUSG00000037351	ENSMUSG00000052374	ENSMUSG00000054808
ENSMUSG00000027671	ENSMUSG00000029580	ENSMUSG00000025228	ENSMUSG00000020152	ENSMUSG00000054808	ENSMUSG00000021076
ENSMUSG00000029712	ENSMUSG00000062825	ENSMUSG00000037351	ENSMUSG00000026341	ENSMUSG00000021076	ENSMUSG00000025228
ENSMUSG00000015143	ENSMUSG00000078129	ENSMUSG00000020152	ENSMUSG00000056367	ENSMUSG00000025228	ENSMUSG00000037351
ENSMUSG00000052374	ENSMUSG00000027671	ENSMUSG00000026341	ENSMUSG00000037761	ENSMUSG00000037351	ENSMUSG00000020152
ENSMUSG00000054808	ENSMUSG00000029712	ENSMUSG00000056367	ENSMUSG00000019948	ENSMUSG00000020152	ENSMUSG00000026341
ENSMUSG00000021076	ENSMUSG00000015143	ENSMUSG00000037761	ENSMUSG00000015971	ENSMUSG00000026341	ENSMUSG00000056367
ENSMUSG00000025228	ENSMUSG00000052374	ENSMUSG00000019948	ENSMUSG00000026836	ENSMUSG00000056367	ENSMUSG00000037761
ENSMUSG00000037351	ENSMUSG00000054808	ENSMUSG00000015971	ENSMUSG00000000532	ENSMUSG00000037761	ENSMUSG00000019948
ENSMUSG00000020152	ENSMUSG00000021076	ENSMUSG00000026836	ENSMUSG00000026834	ENSMUSG00000019948	ENSMUSG00000015971
ENSMUSG00000026341	ENSMUSG00000025228	ENSMUSG00000000532	ENSMUSG00000052155	ENSMUSG00000015971	ENSMUSG00000037737
ENSMUSG00000056367	ENSMUSG00000037351	ENSMUSG00000026834	ENSMUSG00000061393	ENSMUSG00000037737	ENSMUSG00000026836
ENSMUSG00000037761	ENSMUSG00000020152	ENSMUSG00000052155	ENSMUSG00000000530	ENSMUSG00000026836	ENSMUSG00000000532
ENSMUSG00000019948	ENSMUSG00000026341	ENSMUSG00000061393	ENSMUSG00000023262	ENSMUSG00000000532	ENSMUSG00000026834
ENSMUSG00000015971	ENSMUSG00000056367	ENSMUSG00000000530	ENSMUSG00000024866	ENSMUSG00000026834	ENSMUSG00000052155
ENSMUSG00000037737	ENSMUSG00000037761	ENSMUSG00000023262	ENSMUSG00000008822	ENSMUSG00000052155	ENSMUSG00000061393
ENSMUSG00000026836	ENSMUSG00000019948	ENSMUSG00000024866	ENSMUSG00000060923	ENSMUSG00000061393	ENSMUSG00000000530
ENSMUSG00000000532	ENSMUSG00000015971	ENSMUSG00000008822	ENSMUSG00000027259	ENSMUSG00000000530	ENSMUSG00000023262
ENSMUSG00000026834	ENSMUSG00000026836	ENSMUSG00000060923	ENSMUSG00000054693	ENSMUSG00000023262	ENSMUSG00000024866
ENSMUSG00000052155	ENSMUSG00000000532	ENSMUSG00000027259	ENSMUSG00000020926	ENSMUSG00000024866	ENSMUSG00000008822
ENSMUSG00000061393	ENSMUSG00000026834	ENSMUSG00000054693	ENSMUSG00000054555	ENSMUSG00000008822	ENSMUSG00000060923
ENSMUSG00000000530	ENSMUSG00000052155	ENSMUSG00000020926	ENSMUSG00000028041	ENSMUSG00000060923	ENSMUSG00000027259
ENSMUSG00000023262	ENSMUSG00000061393	ENSMUSG00000054555	ENSMUSG00000052593	ENSMUSG00000027259	ENSMUSG00000054693
ENSMUSG00000008822	ENSMUSG00000000530	ENSMUSG00000028041	ENSMUSG00000011256	ENSMUSG00000054693	ENSMUSG00000020926
ENSMUSG00000060923	ENSMUSG00000023262	ENSMUSG00000052593	ENSMUSG00000072647	ENSMUSG00000020926	ENSMUSG00000054555
ENSMUSG00000027259	ENSMUSG00000008822	ENSMUSG00000011256	ENSMUSG00000008438	ENSMUSG00000054555	ENSMUSG00000028041
ENSMUSG00000054693	ENSMUSG00000060923	ENSMUSG00000072647	ENSMUSG00000040537	ENSMUSG00000028041	ENSMUSG00000052593
ENSMUSG00000020926	ENSMUSG00000027259	ENSMUSG00000008438	ENSMUSG00000025964	ENSMUSG00000052593	ENSMUSG00000031552
ENSMUSG00000054555	ENSMUSG00000054693	ENSMUSG00000040537	ENSMUSG00000025473	ENSMUSG00000031552	ENSMUSG00000011256
ENSMUSG00000028041	ENSMUSG00000020926	ENSMUSG00000025964	ENSMUSG00000031555	ENSMUSG00000011256	ENSMUSG00000072647
ENSMUSG00000052593	ENSMUSG00000054555	ENSMUSG00000025473	ENSMUSG00000022893	ENSMUSG00000072647	ENSMUSG00000008438
ENSMUSG00000031552	ENSMUSG00000028041	ENSMUSG00000031555	ENSMUSG00000024299	ENSMUSG00000008438	ENSMUSG00000040537
ENSMUSG00000011256	ENSMUSG00000052593	ENSMUSG00000022893	ENSMUSG00000014852	ENSMUSG00000040537	ENSMUSG00000025964
ENSMUSG00000072647	ENSMUSG00000011256	ENSMUSG00000024299	ENSMUSG00000059901	ENSMUSG00000025964	ENSMUSG00000027318
ENSMUSG00000008438	ENSMUSG00000072647	ENSMUSG00000014852	ENSMUSG00000033453	ENSMUSG00000027318	ENSMUSG00000025473
ENSMUSG00000040537	ENSMUSG00000008438	ENSMUSG00000059901	ENSMUSG00000049538	ENSMUSG00000025473	ENSMUSG00000031555
ENSMUSG00000025964	ENSMUSG00000040537	ENSMUSG00000033453	ENSMUSG00000058145	ENSMUSG00000031555	ENSMUSG00000022893
ENSMUSG00000027318	ENSMUSG00000025964	ENSMUSG00000049538	ENSMUSG00000036545	ENSMUSG00000022893	ENSMUSG00000024299
ENSMUSG00000025473	ENSMUSG00000025473	ENSMUSG00000058145	ENSMUSG00000022449	ENSMUSG00000024299	ENSMUSG00000014852
ENSMUSG00000031555	ENSMUSG00000031555	ENSMUSG00000036545	ENSMUSG00000043635	ENSMUSG00000014852	ENSMUSG00000033453
ENSMUSG00000022893	ENSMUSG00000022893	ENSMUSG00000022449	ENSMUSG00000006403	ENSMUSG00000033453	ENSMUSG00000049538
ENSMUSG00000024299	ENSMUSG00000024299	ENSMUSG00000043635	ENSMUSG00000022894	ENSMUSG00000049538	ENSMUSG00000058145
ENSMUSG00000014852	ENSMUSG00000059901	ENSMUSG00000006403	ENSMUSG00000046169	ENSMUSG00000058145	ENSMUSG00000053399
ENSMUSG00000033453	ENSMUSG00000033453	ENSMUSG00000022894	ENSMUSG00000031994	ENSMUSG00000053399	ENSMUSG00000036545
ENSMUSG00000049538	ENSMUSG00000049538	ENSMUSG00000046169	ENSMUSG00000030022	ENSMUSG00000036545	ENSMUSG00000022449
ENSMUSG00000058145	ENSMUSG00000058145	ENSMUSG00000031994	ENSMUSG00000066113	ENSMUSG00000022449	ENSMUSG00000043635
ENSMUSG00000053399	ENSMUSG00000053399	ENSMUSG00000030022	ENSMUSG00000036040	ENSMUSG00000043635	ENSMUSG00000006403
ENSMUSG00000036545	ENSMUSG00000036545	ENSMUSG00000066113	ENSMUSG00000070469	ENSMUSG00000006403	ENSMUSG00000022894
ENSMUSG00000022449	ENSMUSG00000022449	ENSMUSG00000036040	ENSMUSG00000015850	ENSMUSG00000022894	ENSMUSG00000046169
ENSMUSG00000043635	ENSMUSG00000043635	ENSMUSG00000070469	ENSMUSG00000043822	ENSMUSG00000046169	ENSMUSG00000031994
ENSMUSG00000006403	ENSMUSG00000006403	ENSMUSG00000015850	ENSMUSG00000056413	ENSMUSG00000031994	ENSMUSG00000030022
ENSMUSG00000022894	ENSMUSG00000022894	ENSMUSG00000043822	ENSMUSG00000020709	ENSMUSG00000030022	ENSMUSG00000066113
ENSMUSG00000046169	ENSMUSG00000046169	ENSMUSG00000056413	ENSMUSG00000027951	ENSMUSG00000066113	ENSMUSG00000036040
ENSMUSG00000031994	ENSMUSG00000031994	ENSMUSG00000020709	ENSMUSG00000020262	ENSMUSG00000036040	ENSMUSG00000070469
ENSMUSG00000030022	ENSMUSG00000030022	ENSMUSG00000027951	ENSMUSG00000052551	ENSMUSG00000015850	ENSMUSG00000015850
ENSMUSG00000066113	ENSMUSG00000066113	ENSMUSG00000020262	ENSMUSG00000031949	ENSMUSG00000043822	ENSMUSG00000043822
ENSMUSG00000036040	ENSMUSG00000036040	ENSMUSG00000052551	ENSMUSG00000019808	ENSMUSG00000056413	ENSMUSG00000056413
ENSMUSG00000070469	ENSMUSG00000070469	ENSMUSG00000031949	ENSMUSG00000035370	ENSMUSG00000020709	ENSMUSG00000020709
ENSMUSG00000015850	ENSMUSG00000015850	ENSMUSG00000019808	ENSMUSG00000021044	ENSMUSG00000027951	ENSMUSG00000027951
ENSMUSG00000043822	ENSMUSG00000043822	ENSMUSG00000035370	ENSMUSG00000046947	ENSMUSG00000020262	ENSMUSG00000020262
ENSMUSG00000056413	ENSMUSG00000056413	ENSMUSG00000021044	ENSMUSG00000026489	ENSMUSG00000052551	ENSMUSG00000052551
ENSMUSG00000020709	ENSMUSG00000020709	ENSMUSG00000046947	ENSMUSG00000003762	ENSMUSG00000031949	ENSMUSG00000031949
ENSMUSG00000027951	ENSMUSG00000027951	ENSMUSG00000026489	ENSMUSG00000022550	ENSMUSG00000019808	ENSMUSG00000019808
ENSMUSG00000020262	ENSMUSG00000020262	ENSMUSG00000003762	ENSMUSG00000020431	ENSMUSG00000035370	ENSMUSG00000035370
ENSMUSG00000052551	ENSMUSG00000052551	ENSMUSG00000022550	ENSMUSG00000021536	ENSMUSG00000021044	ENSMUSG00000021044
ENSMUSG00000031949	ENSMUSG00000031949	ENSMUSG00000020431	ENSMUSG00000020654	ENSMUSG00000046947	ENSMUSG00000046947
ENSMUSG00000019808	ENSMUSG00000019808	ENSMUSG00000021536	ENSMUSG00000022220	ENSMUSG00000026489	ENSMUSG00000026489
ENSMUSG00000035370	ENSMUSG00000035370	ENSMUSG00000020654	ENSMUSG00000022840	ENSMUSG00000003762	ENSMUSG00000003762
ENSMUSG00000021044	ENSMUSG00000021044	ENSMUSG00000022220	ENSMUSG00000022994	ENSMUSG00000022550	ENSMUSG00000022550
ENSMUSG00000046947	ENSMUSG00000046947	ENSMUSG00000022840	ENSMUSG00000031659	ENSMUSG00000020431	ENSMUSG00000020431
ENSMUSG00000026489	ENSMUSG00000026489	ENSMUSG00000022994	ENSMUSG00000022376	ENSMUSG00000021536	ENSMUSG00000021536
ENSMUSG00000003762	ENSMUSG00000003762	ENSMUSG00000031659	ENSMUSG00000005580	ENSMUSG00000020654	ENSMUSG00000020654
ENSMUSG00000022550	ENSMUSG00000022550	ENSMUSG00000022376	ENSMUSG00000024256	ENSMUSG00000022220	ENSMUSG00000022220
ENSMUSG00000020431	ENSMUSG00000020431	ENSMUSG00000005580	ENSMUSG00000029778	ENSMUSG00000022840	ENSMUSG00000022840
ENSMUSG00000021536	ENSMUSG00000021536	ENSMUSG00000024256	ENSMUSG00000029106	ENSMUSG00000022994	ENSMUSG00000022994
ENSMUSG00000020654	ENSMUSG00000020654	ENSMUSG00000029778	ENSMUSG00000030000	ENSMUSG00000031659	ENSMUSG00000031659
ENSMUSG00000022220	ENSMUSG00000022220	ENSMUSG00000029106	ENSMUSG00000025026	ENSMUSG00000022376	ENSMUSG00000022376
ENSMUSG00000022840	ENSMUSG00000022840	ENSMUSG00000030000	ENSMUSG00000050994	ENSMUSG00000005580	ENSMUSG00000005580
ENSMUSG00000022994	ENSMUSG00000022994	ENSMUSG00000025026	ENSMUSG00000025475	ENSMUSG00000024256	ENSMUSG00000024256
ENSMUSG00000031659	ENSMUSG00000031659	ENSMUSG00000050994	ENSMUSG00000031486	ENSMUSG00000029778	ENSMUSG00000029778
ENSMUSG00000022376	ENSMUSG00000022376	ENSMUSG00000025475	ENSMUSG00000029090	ENSMUSG00000029106	ENSMUSG00000029106
ENSMUSG00000005580	ENSMUSG00000005580	ENSMUSG00000031486	ENSMUSG00000034730	ENSMUSG00000030000	ENSMUSG00000030000
ENSMUSG00000024256	ENSMUSG00000024256	ENSMUSG00000029090	ENSMUSG00000028782	ENSMUSG00000025026	ENSMUSG00000025026
ENSMUSG00000029778	ENSMUSG00000029778	ENSMUSG00000034730	ENSMUSG00000033569	ENSMUSG00000025475	ENSMUSG00000025475
ENSMUSG00000029106	ENSMUSG00000029106	ENSMUSG00000028782	ENSMUSG00000044017	ENSMUSG00000031486	ENSMUSG00000031486
ENSMUSG00000030000	ENSMUSG00000030000	ENSMUSG00000033569	ENSMUSG00000004730	ENSMUSG00000029090	ENSMUSG00000029090
ENSMUSG00000025026	ENSMUSG00000025026	ENSMUSG00000044017	ENSMUSG00000002885	ENSMUSG00000034730	ENSMUSG00000034730
ENSMUSG00000025475	ENSMUSG00000050994	ENSMUSG00000004730	ENSMUSG00000057899	ENSMUSG00000028782	ENSMUSG00000028782
ENSMUSG00000031486	ENSMUSG00000025475	ENSMUSG00000002885	ENSMUSG00000023918	ENSMUSG00000033569	ENSMUSG00000033569
ENSMUSG00000029090	ENSMUSG00000031486	ENSMUSG00000057899	ENSMUSG00000056492	ENSMUSG00000044017	ENSMUSG00000044017
ENSMUSG00000034730	ENSMUSG00000029090	ENSMUSG00000023918	ENSMUSG00000031785	ENSMUSG00000004730	ENSMUSG00000004730
ENSMUSG00000028782	ENSMUSG00000034730	ENSMUSG00000056492	ENSMUSG00000031298	ENSMUSG00000002885	ENSMUSG00000002885
ENSMUSG00000033569	ENSMUSG00000028782	ENSMUSG00000031785	ENSMUSG00000039116	ENSMUSG00000057899	ENSMUSG00000057899
ENSMUSG00000044017	ENSMUSG00000033569	ENSMUSG00000031298	ENSMUSG00000013033	ENSMUSG00000023918	ENSMUSG00000023918
ENSMUSG00000004730	ENSMUSG00000044017	ENSMUSG00000039116	ENSMUSG00000028184	ENSMUSG00000056492	ENSMUSG00000056492
ENSMUSG00000002885	ENSMUSG00000004730	ENSMUSG00000013033	ENSMUSG00000037605	ENSMUSG00000031785	ENSMUSG00000031785
ENSMUSG00000057899	ENSMUSG00000002885	ENSMUSG00000028184	ENSMUSG00000039167	ENSMUSG00000031298	ENSMUSG00000031298
ENSMUSG00000023918	ENSMUSG00000023918	ENSMUSG00000037605	ENSMUSG00000069170	ENSMUSG00000039116	ENSMUSG00000039116
ENSMUSG00000056492	ENSMUSG00000056492	ENSMUSG00000039167	ENSMUSG00000028138	ENSMUSG00000013033	ENSMUSG00000013033
ENSMUSG00000031785	ENSMUSG00000031785	ENSMUSG00000069170	ENSMUSG00000025911	ENSMUSG00000028184	ENSMUSG00000028184
ENSMUSG00000031298	ENSMUSG00000031298	ENSMUSG00000028138	ENSMUSG00000020629	ENSMUSG00000037605	ENSMUSG00000037605
ENSMUSG00000039116	ENSMUSG00000039116	ENSMUSG00000025911	ENSMUSG00000026457	ENSMUSG00000039167	ENSMUSG00000039167
ENSMUSG00000013033	ENSMUSG00000013033	ENSMUSG00000020629	ENSMUSG00000030168	ENSMUSG00000069170	ENSMUSG00000069170
ENSMUSG00000028184	ENSMUSG00000028184	ENSMUSG00000026457	ENSMUSG00000039197	ENSMUSG00000028138	ENSMUSG00000028138
ENSMUSG00000037605	ENSMUSG00000037605	ENSMUSG00000030168	ENSMUSG00000030790	ENSMUSG00000025911	ENSMUSG00000025911
ENSMUSG00000039167	ENSMUSG00000039167	ENSMUSG00000039197	ENSMUSG00000051149	ENSMUSG00000020629	ENSMUSG00000020629
ENSMUSG00000069170	ENSMUSG00000069170	ENSMUSG00000030790	ENSMUSG00000053950	ENSMUSG00000026457	ENSMUSG00000026457
ENSMUSG00000028138	ENSMUSG00000074207	ENSMUSG00000051149	ENSMUSG00000057134	ENSMUSG00000030168	ENSMUSG00000030168
ENSMUSG00000025911	ENSMUSG00000028138	ENSMUSG00000053950	ENSMUSG00000042429	ENSMUSG00000039197	ENSMUSG00000039197
ENSMUSG00000020629	ENSMUSG00000025911	ENSMUSG00000057134	ENSMUSG00000020178	ENSMUSG00000030790	ENSMUSG00000030790
ENSMUSG00000026457	ENSMUSG00000020629	ENSMUSG00000042429	ENSMUSG00000018500	ENSMUSG00000051149	ENSMUSG00000051149
ENSMUSG00000030168	ENSMUSG00000026457	ENSMUSG00000020178	ENSMUSG00000000562	ENSMUSG00000053950	ENSMUSG00000053950
ENSMUSG00000039197	ENSMUSG00000030168	ENSMUSG00000018500	ENSMUSG00000025236	ENSMUSG00000057134	ENSMUSG00000057134
ENSMUSG00000030790	ENSMUSG00000039197	ENSMUSG00000000562	ENSMUSG00000002844	ENSMUSG00000042429	ENSMUSG00000042429
ENSMUSG00000051149	ENSMUSG00000030790	ENSMUSG00000025236	ENSMUSG00000042558	ENSMUSG00000020178	ENSMUSG00000020178
ENSMUSG00000053950	ENSMUSG00000051149	ENSMUSG00000002844	ENSMUSG00000020910	ENSMUSG00000018500	ENSMUSG00000018500
ENSMUSG00000057134	ENSMUSG00000053950	ENSMUSG00000042558	ENSMUSG00000045875	ENSMUSG00000000562	ENSMUSG00000000562
ENSMUSG00000042429	ENSMUSG00000057134	ENSMUSG00000020910	ENSMUSG00000050541	ENSMUSG00000025236	ENSMUSG00000025236
ENSMUSG00000020178	ENSMUSG00000042429	ENSMUSG00000045875	ENSMUSG00000027335	ENSMUSG00000002844	ENSMUSG00000002844
ENSMUSG00000018500	ENSMUSG00000020178	ENSMUSG00000050541	ENSMUSG00000033717	ENSMUSG00000042558	ENSMUSG00000042558
ENSMUSG00000025236	ENSMUSG00000018500	ENSMUSG00000027335	ENSMUSG00000045318	ENSMUSG00000020910	ENSMUSG00000020910
ENSMUSG00000002844	ENSMUSG00000025236	ENSMUSG00000033717	ENSMUSG00000035283	ENSMUSG00000045875	ENSMUSG00000045875
ENSMUSG00000042558	ENSMUSG00000002844	ENSMUSG00000045318	ENSMUSG00000045730	ENSMUSG00000050541	ENSMUSG00000050541
ENSMUSG00000020910	ENSMUSG00000042558	ENSMUSG00000035283	ENSMUSG00000031489	ENSMUSG00000027335	ENSMUSG00000027335
ENSMUSG00000045875	ENSMUSG00000020910	ENSMUSG00000045730	ENSMUSG00000024858	ENSMUSG00000033717	ENSMUSG00000033717
ENSMUSG00000050541	ENSMUSG00000045875	ENSMUSG00000031489	ENSMUSG00000042249	ENSMUSG00000045318	ENSMUSG00000045318
ENSMUSG00000027335	ENSMUSG00000050541	ENSMUSG00000024858	ENSMUSG00000039041	ENSMUSG00000035283	ENSMUSG00000035283
ENSMUSG00000033717	ENSMUSG00000027335	ENSMUSG00000042249	ENSMUSG00000022407	ENSMUSG00000045730	ENSMUSG00000045730
ENSMUSG00000045318	ENSMUSG00000033717	ENSMUSG00000039041	ENSMUSG00000015961	ENSMUSG00000031489	ENSMUSG00000031489
ENSMUSG00000035283	ENSMUSG00000045318	ENSMUSG00000022407	ENSMUSG00000011148	ENSMUSG00000024858	ENSMUSG00000024858
ENSMUSG00000045730	ENSMUSG00000035283	ENSMUSG00000015961	ENSMUSG00000020473	ENSMUSG00000042249	ENSMUSG00000042249
ENSMUSG00000031489	ENSMUSG00000045730	ENSMUSG00000011148	ENSMUSG00000030232	ENSMUSG00000039041	ENSMUSG00000039041
ENSMUSG00000024858	ENSMUSG00000024858	ENSMUSG00000020473	ENSMUSG00000030609	ENSMUSG00000022407	ENSMUSG00000022407
ENSMUSG00000042249	ENSMUSG00000042249	ENSMUSG00000030232	ENSMUSG00000054452	ENSMUSG00000015961	ENSMUSG00000015961
ENSMUSG00000039041	ENSMUSG00000039041	ENSMUSG00000030609	ENSMUSG00000039313	ENSMUSG00000011148	ENSMUSG00000011148
ENSMUSG00000022407	ENSMUSG00000022407	ENSMUSG00000054452	ENSMUSG00000029094	ENSMUSG00000020473	ENSMUSG00000020473
ENSMUSG00000015961	ENSMUSG00000015961	ENSMUSG00000039313	ENSMUSG00000033032	ENSMUSG00000030232	ENSMUSG00000030232
ENSMUSG00000011148	ENSMUSG00000011148	ENSMUSG00000029094	ENSMUSG00000025083	ENSMUSG00000030609	ENSMUSG00000030609
ENSMUSG00000020473	ENSMUSG00000020473	ENSMUSG00000033032	ENSMUSG00000029313	ENSMUSG00000054452	ENSMUSG00000054452
ENSMUSG00000030232	ENSMUSG00000030232	ENSMUSG00000025083	ENSMUSG00000031189	ENSMUSG00000039313	ENSMUSG00000039313
ENSMUSG00000030609	ENSMUSG00000030609	ENSMUSG00000029313	ENSMUSG00000037138	ENSMUSG00000029094	ENSMUSG00000029094
ENSMUSG00000054452	ENSMUSG00000054452	ENSMUSG00000031189	ENSMUSG00000049470	ENSMUSG00000033032	ENSMUSG00000033032
ENSMUSG00000039313	ENSMUSG00000039313	ENSMUSG00000037138	ENSMUSG00000031967	ENSMUSG00000025083	ENSMUSG00000025083
ENSMUSG00000029094	ENSMUSG00000029094	ENSMUSG00000049470	ENSMUSG00000024527	ENSMUSG00000029313	ENSMUSG00000029313
ENSMUSG00000033032	ENSMUSG00000033032	ENSMUSG00000031967	ENSMUSG00000017718	ENSMUSG00000031189	ENSMUSG00000031189
ENSMUSG00000025083	ENSMUSG00000025083	ENSMUSG00000024527	ENSMUSG00000049659	ENSMUSG00000037138	ENSMUSG00000037138
ENSMUSG00000029313	ENSMUSG00000029313	ENSMUSG00000017718	ENSMUSG00000031521	ENSMUSG00000049470	ENSMUSG00000049470
ENSMUSG00000031189	ENSMUSG00000031189	ENSMUSG00000049659	ENSMUSG00000055013	ENSMUSG00000031967	ENSMUSG00000031967
ENSMUSG00000037138	ENSMUSG00000037138	ENSMUSG00000031521	ENSMUSG00000025422	ENSMUSG00000024527	ENSMUSG00000024527
ENSMUSG00000049470	ENSMUSG00000049470	ENSMUSG00000055013	ENSMUSG00000023353	ENSMUSG00000017718	ENSMUSG00000017718
ENSMUSG00000031967	ENSMUSG00000031967	ENSMUSG00000025422	ENSMUSG00000040812	ENSMUSG00000049659	ENSMUSG00000049659
ENSMUSG00000024527	ENSMUSG00000024527	ENSMUSG00000023353	ENSMUSG00000038836	ENSMUSG00000031521	ENSMUSG00000031521
ENSMUSG00000017718	ENSMUSG00000017718	ENSMUSG00000040812	ENSMUSG00000061298	ENSMUSG00000055013	ENSMUSG00000055013
ENSMUSG00000049659	ENSMUSG00000049659	ENSMUSG00000038836	ENSMUSG00000029165	ENSMUSG00000025422	ENSMUSG00000025422
ENSMUSG00000031521	ENSMUSG00000031521	ENSMUSG00000061298	ENSMUSG00000026159	ENSMUSG00000023353	ENSMUSG00000023353
ENSMUSG00000055013	ENSMUSG00000055013	ENSMUSG00000029165	ENSMUSG00000029722	ENSMUSG00000040812	ENSMUSG00000040812
ENSMUSG00000025422	ENSMUSG00000025422	ENSMUSG00000026159	ENSMUSG00000021681	ENSMUSG00000038836	ENSMUSG00000038836
ENSMUSG00000023353	ENSMUSG00000023353	ENSMUSG00000029722	ENSMUSG00000029916	ENSMUSG00000061298	ENSMUSG00000061298
ENSMUSG00000040812	ENSMUSG00000040812	ENSMUSG00000021681	ENSMUSG00000033400	ENSMUSG00000029165	ENSMUSG00000029165
ENSMUSG00000038836	ENSMUSG00000038836	ENSMUSG00000029916	ENSMUSG00000050103	ENSMUSG00000026159	ENSMUSG00000026159
ENSMUSG00000061298	ENSMUSG00000061298	ENSMUSG00000033400	ENSMUSG00000041530	ENSMUSG00000029722	ENSMUSG00000029722
ENSMUSG00000029165	ENSMUSG00000029165	ENSMUSG00000050103	ENSMUSG00000036698	ENSMUSG00000021681	ENSMUSG00000021681
ENSMUSG00000026159	ENSMUSG00000026159	ENSMUSG00000041530	ENSMUSG00000028842	ENSMUSG00000029916	ENSMUSG00000029916
ENSMUSG00000029722	ENSMUSG00000029722	ENSMUSG00000036698	ENSMUSG00000042500	ENSMUSG00000033400	ENSMUSG00000033400
ENSMUSG00000021681	ENSMUSG00000021681	ENSMUSG00000028842	ENSMUSG00000034254	ENSMUSG00000040706	ENSMUSG00000040706
ENSMUSG00000029916	ENSMUSG00000029916	ENSMUSG00000042500	ENSMUSG00000026922	ENSMUSG00000050103	ENSMUSG00000050103
ENSMUSG00000033400	ENSMUSG00000033400	ENSMUSG00000034254	ENSMUSG00000001211	ENSMUSG00000041530	ENSMUSG00000041530
ENSMUSG00000040706	ENSMUSG00000050103	ENSMUSG00000026922	ENSMUSG00000023827	ENSMUSG00000036698	ENSMUSG00000036698
ENSMUSG00000050103	ENSMUSG00000041530	ENSMUSG00000001211	ENSMUSG00000031467	ENSMUSG00000028842	ENSMUSG00000028842
ENSMUSG00000041530	ENSMUSG00000036698	ENSMUSG00000023827	ENSMUSG00000029314	ENSMUSG00000042500	ENSMUSG00000042500
ENSMUSG00000036698	ENSMUSG00000028842	ENSMUSG00000031467	ENSMUSG00000042410	ENSMUSG00000034254	ENSMUSG00000034254
ENSMUSG00000028842	ENSMUSG00000042500	ENSMUSG00000029314	ENSMUSG00000041936	ENSMUSG00000026922	ENSMUSG00000026922
ENSMUSG00000042500	ENSMUSG00000034254	ENSMUSG00000042410	ENSMUSG00000031980	ENSMUSG00000001211	ENSMUSG00000001211
ENSMUSG00000034254	ENSMUSG00000026922	ENSMUSG00000041936	ENSMUSG00000021557	ENSMUSG00000023827	ENSMUSG00000023827
ENSMUSG00000001211	ENSMUSG00000001211	ENSMUSG00000031980	ENSMUSG00000029007	ENSMUSG00000031467	ENSMUSG00000031467
ENSMUSG00000023827	ENSMUSG00000023827	ENSMUSG00000021557	ENSMUSG00000026491	ENSMUSG00000029314	ENSMUSG00000029314
ENSMUSG00000031467	ENSMUSG00000031467	ENSMUSG00000029007	ENSMUSG00000027597	ENSMUSG00000042410	ENSMUSG00000042410
ENSMUSG00000029314	ENSMUSG00000029314	ENSMUSG00000026491	ENSMUSG00000027893	ENSMUSG00000041936	ENSMUSG00000041936
ENSMUSG00000042410	ENSMUSG00000042410	ENSMUSG00000027597	ENSMUSG00000029772	ENSMUSG00000031980	ENSMUSG00000031980
ENSMUSG00000041936	ENSMUSG00000041936	ENSMUSG00000027893	ENSMUSG00000037692	ENSMUSG00000021557	ENSMUSG00000021557
ENSMUSG00000031980	ENSMUSG00000031980	ENSMUSG00000029772	ENSMUSG00000019986	ENSMUSG00000029007	ENSMUSG00000029007
ENSMUSG00000021557	ENSMUSG00000021557	ENSMUSG00000037692	ENSMUSG00000069833	ENSMUSG00000026491	ENSMUSG00000026491
ENSMUSG00000029007	ENSMUSG00000068122	ENSMUSG00000019986	ENSMUSG00000072812	ENSMUSG00000027597	ENSMUSG00000027597
ENSMUSG00000026491	ENSMUSG00000029007	ENSMUSG00000069833	ENSMUSG00000019256	ENSMUSG00000027893	ENSMUSG00000027893
ENSMUSG00000027597	ENSMUSG00000026491	ENSMUSG00000072812	ENSMUSG00000021575	ENSMUSG00000029772	ENSMUSG00000029772
ENSMUSG00000027893	ENSMUSG00000027597	ENSMUSG00000019256	ENSMUSG00000021037	ENSMUSG00000037692	ENSMUSG00000037692
ENSMUSG00000029772	ENSMUSG00000027893	ENSMUSG00000021575	ENSMUSG00000020288	ENSMUSG00000019986	ENSMUSG00000019986
ENSMUSG00000037692	ENSMUSG00000029772	ENSMUSG00000021037	ENSMUSG00000097745	ENSMUSG00000069833	ENSMUSG00000069833
ENSMUSG00000019986	ENSMUSG00000037692	ENSMUSG00000020288	ENSMUSG00000050812	ENSMUSG00000072812	ENSMUSG00000072812
ENSMUSG00000069833	ENSMUSG00000019986	ENSMUSG00000097745	ENSMUSG00000062753	ENSMUSG00000019256	ENSMUSG00000019256
ENSMUSG00000072812	ENSMUSG00000069833	ENSMUSG00000050812	ENSMUSG00000074384	ENSMUSG00000021575	ENSMUSG00000021575
ENSMUSG00000019256	ENSMUSG00000072812	ENSMUSG00000062753	ENSMUSG00000046312	ENSMUSG00000021037	ENSMUSG00000021037
ENSMUSG00000021575	ENSMUSG00000019256	ENSMUSG00000074384	ENSMUSG00000045165	ENSMUSG00000020288	ENSMUSG00000020288
ENSMUSG00000021037	ENSMUSG00000021575	ENSMUSG00000046312	ENSMUSG00000090086	ENSMUSG00000097745	ENSMUSG00000097745
ENSMUSG00000020288	ENSMUSG00000021037	ENSMUSG00000045165	ENSMUSG00000056145	ENSMUSG00000050812	ENSMUSG00000050812
ENSMUSG00000097745	ENSMUSG00000020288	ENSMUSG00000090086	ENSMUSG00000078307	ENSMUSG00000062753	ENSMUSG00000062753
ENSMUSG00000050812	ENSMUSG00000097745	ENSMUSG00000056145	ENSMUSG00000010290	ENSMUSG00000074384	ENSMUSG00000074384
ENSMUSG00000062753	ENSMUSG00000050812	ENSMUSG00000078307	ENSMUSG00000074873	ENSMUSG00000046312	ENSMUSG00000046312
ENSMUSG00000074384	ENSMUSG00000062753	ENSMUSG00000010290	ENSMUSG00000047423	ENSMUSG00000045165	ENSMUSG00000045165
ENSMUSG00000046312	ENSMUSG00000074384	ENSMUSG00000074873	ENSMUSG00000085180	ENSMUSG00000090086	ENSMUSG00000090086
ENSMUSG00000045165	ENSMUSG00000046312	ENSMUSG00000047423	ENSMUSG00000024970	ENSMUSG00000056145	ENSMUSG00000056145
ENSMUSG00000090086	ENSMUSG00000045165	ENSMUSG00000085180	ENSMUSG00000097280	ENSMUSG00000078307	ENSMUSG00000078307
ENSMUSG00000056145	ENSMUSG00000090086	ENSMUSG00000024970	ENSMUSG00000053297	ENSMUSG00000010290	ENSMUSG00000010290
ENSMUSG00000078307	ENSMUSG00000056145	ENSMUSG00000097280	ENSMUSG00000056383	ENSMUSG00000074873	ENSMUSG00000074873
ENSMUSG00000010290	ENSMUSG00000078307	ENSMUSG00000053297	ENSMUSG00000042901	ENSMUSG00000047423	ENSMUSG00000047423
ENSMUSG00000074873	ENSMUSG00000010290	ENSMUSG00000056383	ENSMUSG00000024397	ENSMUSG00000085180	ENSMUSG00000085180
ENSMUSG00000047423	ENSMUSG00000074873	ENSMUSG00000042901	ENSMUSG00000001864	ENSMUSG00000024970	ENSMUSG00000024970
ENSMUSG00000085180	ENSMUSG00000047423	ENSMUSG00000024397	ENSMUSG00000036932	ENSMUSG00000097280	ENSMUSG00000097280
ENSMUSG00000024970	ENSMUSG00000085180	ENSMUSG00000001864	ENSMUSG00000020085	ENSMUSG00000053297	ENSMUSG00000053297
ENSMUSG00000097280	ENSMUSG00000024970	ENSMUSG00000036932	ENSMUSG00000022763	ENSMUSG00000056383	ENSMUSG00000056383
ENSMUSG00000053297	ENSMUSG00000097280	ENSMUSG00000020085	ENSMUSG00000019806	ENSMUSG00000042901	ENSMUSG00000042901
ENSMUSG00000056383	ENSMUSG00000053297	ENSMUSG00000022763	ENSMUSG00000019866	ENSMUSG00000024397	ENSMUSG00000024397
ENSMUSG00000042901	ENSMUSG00000056383	ENSMUSG00000019806	ENSMUSG00000012123	ENSMUSG00000001864	ENSMUSG00000001864
ENSMUSG00000024397	ENSMUSG00000042901	ENSMUSG00000019866	ENSMUSG00000037860	ENSMUSG00000036932	ENSMUSG00000036932
ENSMUSG00000001864	ENSMUSG00000024397	ENSMUSG00000012123	ENSMUSG00000028029	ENSMUSG00000020085	ENSMUSG00000020085
ENSMUSG00000036932	ENSMUSG00000001864	ENSMUSG00000037860	ENSMUSG00000029610	ENSMUSG00000022763	ENSMUSG00000022763
ENSMUSG00000020085	ENSMUSG00000036932	ENSMUSG00000028029	ENSMUSG00000024847	ENSMUSG00000019806	ENSMUSG00000019806
ENSMUSG00000022763	ENSMUSG00000020085	ENSMUSG00000029610	ENSMUSG00000000731	ENSMUSG00000019866	ENSMUSG00000019866
ENSMUSG00000019806	ENSMUSG00000022763	ENSMUSG00000024847	ENSMUSG00000039546	ENSMUSG00000012123	ENSMUSG00000012123
ENSMUSG00000019866	ENSMUSG00000019806	ENSMUSG00000000731	ENSMUSG00000022178	ENSMUSG00000037860	ENSMUSG00000037860
ENSMUSG00000012123	ENSMUSG00000019866	ENSMUSG00000078247	ENSMUSG00000091931	ENSMUSG00000028029	ENSMUSG00000028029
ENSMUSG00000037860	ENSMUSG00000012123	ENSMUSG00000039546	ENSMUSG00000026817	ENSMUSG00000029610	ENSMUSG00000029610
ENSMUSG00000028029	ENSMUSG00000037860	ENSMUSG00000022178	ENSMUSG00000028792	ENSMUSG00000024847	ENSMUSG00000024847
ENSMUSG00000029610	ENSMUSG00000028029	ENSMUSG00000091931	ENSMUSG00000024782	ENSMUSG00000039546	ENSMUSG00000039546
ENSMUSG00000024847	ENSMUSG00000029610	ENSMUSG00000026817	ENSMUSG00000028527	ENSMUSG00000022178	ENSMUSG00000022178
ENSMUSG00000039546	ENSMUSG00000024847	ENSMUSG00000028792	ENSMUSG00000039058	ENSMUSG00000091931	ENSMUSG00000091931
ENSMUSG00000022178	ENSMUSG00000078247	ENSMUSG00000024782	ENSMUSG00000078941	ENSMUSG00000026817	ENSMUSG00000026817
ENSMUSG00000091931	ENSMUSG00000039546	ENSMUSG00000028527	ENSMUSG00000041323	ENSMUSG00000028792	ENSMUSG00000028792
ENSMUSG00000026817	ENSMUSG00000022178	ENSMUSG00000039058	ENSMUSG00000026807	ENSMUSG00000024782	ENSMUSG00000024782
ENSMUSG00000028792	ENSMUSG00000091931	ENSMUSG00000078941	ENSMUSG00000091415	ENSMUSG00000028527	ENSMUSG00000028527
ENSMUSG00000024782	ENSMUSG00000026817	ENSMUSG00000041323	ENSMUSG00000091636	ENSMUSG00000039058	ENSMUSG00000039058
ENSMUSG00000028527	ENSMUSG00000028792	ENSMUSG00000026807	ENSMUSG00000018428	ENSMUSG00000078941	ENSMUSG00000078941
ENSMUSG00000039058	ENSMUSG00000024782	ENSMUSG00000091415	ENSMUSG00000047804	ENSMUSG00000026807	ENSMUSG00000026807
ENSMUSG00000078941	ENSMUSG00000028527	ENSMUSG00000091636	ENSMUSG00000022016	ENSMUSG00000091636	ENSMUSG00000091636
ENSMUSG00000041323	ENSMUSG00000039058	ENSMUSG00000018428	ENSMUSG00000038587	ENSMUSG00000018428	ENSMUSG00000018428
ENSMUSG00000026807	ENSMUSG00000078941	ENSMUSG00000047804	ENSMUSG00000066406	ENSMUSG00000047804	ENSMUSG00000047804
ENSMUSG00000091636	ENSMUSG00000041323	ENSMUSG00000022016	ENSMUSG00000059708	ENSMUSG00000022016	ENSMUSG00000022016
ENSMUSG00000018428	ENSMUSG00000026807	ENSMUSG00000038587	ENSMUSG00000038729	ENSMUSG00000038587	ENSMUSG00000038587
ENSMUSG00000047804	ENSMUSG00000091415	ENSMUSG00000066406	ENSMUSG00000021057	ENSMUSG00000066406	ENSMUSG00000066406
ENSMUSG00000022016	ENSMUSG00000091636	ENSMUSG00000059708	ENSMUSG00000061603	ENSMUSG00000059708	ENSMUSG00000059708
ENSMUSG00000038587	ENSMUSG00000018428	ENSMUSG00000038729	ENSMUSG00000039166	ENSMUSG00000038729	ENSMUSG00000038729
ENSMUSG00000066406	ENSMUSG00000047804	ENSMUSG00000021057	ENSMUSG00000024045	ENSMUSG00000021057	ENSMUSG00000021057
ENSMUSG00000059708	ENSMUSG00000022016	ENSMUSG00000061603	ENSMUSG00000002625	ENSMUSG00000061603	ENSMUSG00000061603
ENSMUSG00000038729	ENSMUSG00000038587	ENSMUSG00000039166	ENSMUSG00000040407	ENSMUSG00000039166	ENSMUSG00000039166
ENSMUSG00000021057	ENSMUSG00000066406	ENSMUSG00000024045	ENSMUSG00000031023	ENSMUSG00000024045	ENSMUSG00000024045
ENSMUSG00000061603	ENSMUSG00000059708	ENSMUSG00000002625	ENSMUSG00000023075	ENSMUSG00000002625	ENSMUSG00000002625
ENSMUSG00000039166	ENSMUSG00000038729	ENSMUSG00000040407	ENSMUSG00000028291	ENSMUSG00000040407	ENSMUSG00000040407
ENSMUSG00000024045	ENSMUSG00000021057	ENSMUSG00000031023	ENSMUSG00000039158	ENSMUSG00000031023	ENSMUSG00000031023
ENSMUSG00000002625	ENSMUSG00000061603	ENSMUSG00000023075	ENSMUSG00000028692	ENSMUSG00000023075	ENSMUSG00000023075
ENSMUSG00000040407	ENSMUSG00000039166	ENSMUSG00000028291	ENSMUSG00000061758	ENSMUSG00000028291	ENSMUSG00000028291
ENSMUSG00000031023	ENSMUSG00000024045	ENSMUSG00000039158	ENSMUSG00000001642	ENSMUSG00000039158	ENSMUSG00000039158
ENSMUSG00000023075	ENSMUSG00000002625	ENSMUSG00000028692	ENSMUSG00000033715	ENSMUSG00000028692	ENSMUSG00000028692
ENSMUSG00000028291	ENSMUSG00000040407	ENSMUSG00000061758	ENSMUSG00000021214	ENSMUSG00000061758	ENSMUSG00000061758
ENSMUSG00000039158	ENSMUSG00000031023	ENSMUSG00000001642	ENSMUSG00000045410	ENSMUSG00000001642	ENSMUSG00000001642
ENSMUSG00000028692	ENSMUSG00000023075	ENSMUSG00000033715	ENSMUSG00000028743	ENSMUSG00000033715	ENSMUSG00000033715
ENSMUSG00000061758	ENSMUSG00000028291	ENSMUSG00000021214	ENSMUSG00000001729	ENSMUSG00000021214	ENSMUSG00000021214
ENSMUSG00000001642	ENSMUSG00000039158	ENSMUSG00000045410	ENSMUSG00000011096	ENSMUSG00000045410	ENSMUSG00000045410
ENSMUSG00000033715	ENSMUSG00000028692	ENSMUSG00000028743	ENSMUSG00000004056	ENSMUSG00000028743	ENSMUSG00000028743
ENSMUSG00000021214	ENSMUSG00000061758	ENSMUSG00000001729	ENSMUSG00000019699	ENSMUSG00000001729	ENSMUSG00000001729
ENSMUSG00000045410	ENSMUSG00000001642	ENSMUSG00000011096	ENSMUSG00000031667	ENSMUSG00000011096	ENSMUSG00000011096
ENSMUSG00000028743	ENSMUSG00000033715	ENSMUSG00000004056	ENSMUSG00000028393	ENSMUSG00000004056	ENSMUSG00000004056
ENSMUSG00000001729	ENSMUSG00000021214	ENSMUSG00000019699	ENSMUSG00000032786	ENSMUSG00000019699	ENSMUSG00000019699
ENSMUSG00000011096	ENSMUSG00000045410	ENSMUSG00000031667	ENSMUSG00000025270	ENSMUSG00000031667	ENSMUSG00000031667
ENSMUSG00000004056	ENSMUSG00000028743	ENSMUSG00000028393	ENSMUSG00000022636	ENSMUSG00000028393	ENSMUSG00000028393
ENSMUSG00000019699	ENSMUSG00000001729	ENSMUSG00000032786	ENSMUSG00000007833	ENSMUSG00000032786	ENSMUSG00000032786
ENSMUSG00000031667	ENSMUSG00000011096	ENSMUSG00000025270	ENSMUSG00000025007	ENSMUSG00000025270	ENSMUSG00000025270
ENSMUSG00000028393	ENSMUSG00000004056	ENSMUSG00000022636	ENSMUSG00000053279	ENSMUSG00000022636	ENSMUSG00000022636
ENSMUSG00000032786	ENSMUSG00000019699	ENSMUSG00000007833	ENSMUSG00000013584	ENSMUSG00000007833	ENSMUSG00000007833
ENSMUSG00000025270	ENSMUSG00000031667	ENSMUSG00000025007	ENSMUSG00000015134	ENSMUSG00000025007	ENSMUSG00000025007
ENSMUSG00000022636	ENSMUSG00000028393	ENSMUSG00000053279	ENSMUSG00000035561	ENSMUSG00000053279	ENSMUSG00000053279
ENSMUSG00000007833	ENSMUSG00000032786	ENSMUSG00000013584	ENSMUSG00000030088	ENSMUSG00000013584	ENSMUSG00000013584
ENSMUSG00000025007	ENSMUSG00000025270	ENSMUSG00000015134	ENSMUSG00000020256	ENSMUSG00000015134	ENSMUSG00000015134
ENSMUSG00000053279	ENSMUSG00000022636	ENSMUSG00000035561	ENSMUSG00000029455	ENSMUSG00000035561	ENSMUSG00000035561
ENSMUSG00000013584	ENSMUSG00000007833	ENSMUSG00000030088	ENSMUSG00000010025	ENSMUSG00000030088	ENSMUSG00000030088
ENSMUSG00000015134	ENSMUSG00000025007	ENSMUSG00000020256	ENSMUSG00000024885	ENSMUSG00000020256	ENSMUSG00000020256
ENSMUSG00000035561	ENSMUSG00000053279	ENSMUSG00000029455	ENSMUSG00000028737	ENSMUSG00000029455	ENSMUSG00000029455
ENSMUSG00000030088	ENSMUSG00000013584	ENSMUSG00000010025	ENSMUSG00000035936	ENSMUSG00000019102	ENSMUSG00000019102
ENSMUSG00000020256	ENSMUSG00000015134	ENSMUSG00000024885	ENSMUSG00000021238	ENSMUSG00000010025	ENSMUSG00000010025
ENSMUSG00000029455	ENSMUSG00000035561	ENSMUSG00000028737	ENSMUSG00000053644	ENSMUSG00000024885	ENSMUSG00000024885
ENSMUSG00000019102	ENSMUSG00000030088	ENSMUSG00000035936	ENSMUSG00000026687	ENSMUSG00000028737	ENSMUSG00000028737
ENSMUSG00000010025	ENSMUSG00000020256	ENSMUSG00000021238	ENSMUSG00000030695	ENSMUSG00000035936	ENSMUSG00000035936
ENSMUSG00000024885	ENSMUSG00000029455	ENSMUSG00000053644	ENSMUSG00000028307	ENSMUSG00000021238	ENSMUSG00000021238
ENSMUSG00000028737	ENSMUSG00000010025	ENSMUSG00000026687	ENSMUSG00000017390	ENSMUSG00000053644	ENSMUSG00000053644
ENSMUSG00000035936	ENSMUSG00000024885	ENSMUSG00000030695	ENSMUSG00000039427	ENSMUSG00000026687	ENSMUSG00000026687
ENSMUSG00000021238	ENSMUSG00000028737	ENSMUSG00000028307	ENSMUSG00000075470	ENSMUSG00000030695	ENSMUSG00000030695
ENSMUSG00000053644	ENSMUSG00000035936	ENSMUSG00000017390	ENSMUSG00000063362	ENSMUSG00000028307	ENSMUSG00000028307
ENSMUSG00000026687	ENSMUSG00000021238	ENSMUSG00000039427	ENSMUSG00000035845	ENSMUSG00000017390	ENSMUSG00000017390
ENSMUSG00000030695	ENSMUSG00000053644	ENSMUSG00000075470	ENSMUSG00000041718	ENSMUSG00000039427	ENSMUSG00000039427
ENSMUSG00000028307	ENSMUSG00000026687	ENSMUSG00000063362	ENSMUSG00000039887	ENSMUSG00000075470	ENSMUSG00000075470
ENSMUSG00000017390	ENSMUSG00000030695	ENSMUSG00000035845	ENSMUSG00000039740	ENSMUSG00000063362	ENSMUSG00000063362
ENSMUSG00000039427	ENSMUSG00000028307	ENSMUSG00000041718	ENSMUSG00000033809	ENSMUSG00000035845	ENSMUSG00000035845
ENSMUSG00000075470	ENSMUSG00000017390	ENSMUSG00000039887	ENSMUSG00000036632	ENSMUSG00000041718	ENSMUSG00000041718
ENSMUSG00000063362	ENSMUSG00000039427	ENSMUSG00000039740	ENSMUSG00000073792	ENSMUSG00000039887	ENSMUSG00000039887
ENSMUSG00000035845	ENSMUSG00000075470	ENSMUSG00000033809	ENSMUSG00000035704	ENSMUSG00000039740	ENSMUSG00000039740
ENSMUSG00000041718	ENSMUSG00000063362	ENSMUSG00000036632	ENSMUSG00000032059	ENSMUSG00000033809	ENSMUSG00000033809
ENSMUSG00000039887	ENSMUSG00000035845	ENSMUSG00000073792	ENSMUSG00000055471	ENSMUSG00000036632	ENSMUSG00000036632
ENSMUSG00000039740	ENSMUSG00000041718	ENSMUSG00000035704	ENSMUSG00000079036	ENSMUSG00000073792	ENSMUSG00000073792
ENSMUSG00000033809	ENSMUSG00000039887	ENSMUSG00000032059	ENSMUSG00000044339	ENSMUSG00000035704	ENSMUSG00000035704
ENSMUSG00000036632	ENSMUSG00000039740	ENSMUSG00000055471	ENSMUSG00000040174	ENSMUSG00000032059	ENSMUSG00000032059
ENSMUSG00000073792	ENSMUSG00000033809	ENSMUSG00000079036	ENSMUSG00000039754	ENSMUSG00000055471	ENSMUSG00000055471
ENSMUSG00000035704	ENSMUSG00000036632	ENSMUSG00000044339	ENSMUSG00000042650	ENSMUSG00000079036	ENSMUSG00000079036
ENSMUSG00000032059	ENSMUSG00000073792	ENSMUSG00000040174	ENSMUSG00000042831	ENSMUSG00000044339	ENSMUSG00000044339
ENSMUSG00000055471	ENSMUSG00000035704	ENSMUSG00000039754	ENSMUSG00000002661	ENSMUSG00000040174	ENSMUSG00000040174
ENSMUSG00000079036	ENSMUSG00000032059	ENSMUSG00000042650	ENSMUSG00000025899	ENSMUSG00000039754	ENSMUSG00000039754
ENSMUSG00000044339	ENSMUSG00000055471	ENSMUSG00000042831	ENSMUSG00000063810	ENSMUSG00000042650	ENSMUSG00000042650
ENSMUSG00000040174	ENSMUSG00000079036	ENSMUSG00000002661	ENSMUSG00000032807	ENSMUSG00000042831	ENSMUSG00000042831
ENSMUSG00000039754	ENSMUSG00000044339	ENSMUSG00000025899	ENSMUSG00000060063	ENSMUSG00000002661	ENSMUSG00000002661
ENSMUSG00000042650	ENSMUSG00000040174	ENSMUSG00000063810	ENSMUSG00000020891	ENSMUSG00000025899	ENSMUSG00000025899
ENSMUSG00000042831	ENSMUSG00000039754	ENSMUSG00000032807	ENSMUSG00000020892	ENSMUSG00000063810	ENSMUSG00000063810
ENSMUSG00000002661	ENSMUSG00000042650	ENSMUSG00000060063	ENSMUSG00000028028	ENSMUSG00000032807	ENSMUSG00000032807
ENSMUSG00000025899	ENSMUSG00000042831	ENSMUSG00000020891	ENSMUSG00000032845	ENSMUSG00000060063	ENSMUSG00000060063
ENSMUSG00000063810	ENSMUSG00000002661	ENSMUSG00000020892	ENSMUSG00000028766	ENSMUSG00000020891	ENSMUSG00000020891
ENSMUSG00000032807	ENSMUSG00000025899	ENSMUSG00000028028	ENSMUSG00000026024	ENSMUSG00000020892	ENSMUSG00000020892
ENSMUSG00000060063	ENSMUSG00000063810	ENSMUSG00000032845	ENSMUSG00000044037	ENSMUSG00000028028	ENSMUSG00000028028
ENSMUSG00000020891	ENSMUSG00000032807	ENSMUSG00000028766	ENSMUSG00000040310	ENSMUSG00000032845	ENSMUSG00000032845
ENSMUSG00000020892	ENSMUSG00000060063	ENSMUSG00000026024	ENSMUSG00000025134	ENSMUSG00000038763	ENSMUSG00000038763
ENSMUSG00000028028	ENSMUSG00000020891	ENSMUSG00000044037	ENSMUSG00000060244	ENSMUSG00000028766	ENSMUSG00000028766
ENSMUSG00000032845	ENSMUSG00000020892	ENSMUSG00000040310	ENSMUSG00000022244	ENSMUSG00000026024	ENSMUSG00000026024
ENSMUSG00000038763	ENSMUSG00000028028	ENSMUSG00000025134	ENSMUSG00000040506	ENSMUSG00000044037	ENSMUSG00000044037
ENSMUSG00000028766	ENSMUSG00000032845	ENSMUSG00000060244	ENSMUSG00000075232	ENSMUSG00000040310	ENSMUSG00000040310
ENSMUSG00000026024	ENSMUSG00000038763	ENSMUSG00000022244	ENSMUSG00000036820	ENSMUSG00000025134	ENSMUSG00000025134
ENSMUSG00000044037	ENSMUSG00000028766	ENSMUSG00000040506	ENSMUSG00000050332	ENSMUSG00000060244	ENSMUSG00000060244
ENSMUSG00000040310	ENSMUSG00000026024	ENSMUSG00000075232	ENSMUSG00000021986	ENSMUSG00000022244	ENSMUSG00000022244
ENSMUSG00000025134	ENSMUSG00000044037	ENSMUSG00000036820	ENSMUSG00000045174	ENSMUSG00000040506	ENSMUSG00000040506
ENSMUSG00000060244	ENSMUSG00000040310	ENSMUSG00000050332	ENSMUSG00000031751	ENSMUSG00000075232	ENSMUSG00000075232
ENSMUSG00000022244	ENSMUSG00000025134	ENSMUSG00000021986	ENSMUSG00000035262	ENSMUSG00000036820	ENSMUSG00000036820
ENSMUSG00000040506	ENSMUSG00000060244	ENSMUSG00000045174	ENSMUSG00000050947	ENSMUSG00000050332	ENSMUSG00000050332
ENSMUSG00000075232	ENSMUSG00000022244	ENSMUSG00000031751	ENSMUSG00000048218	ENSMUSG00000021986	ENSMUSG00000021986
ENSMUSG00000036820	ENSMUSG00000040506	ENSMUSG00000035262	ENSMUSG00000032593	ENSMUSG00000045174	ENSMUSG00000045174
ENSMUSG00000050332	ENSMUSG00000075232	ENSMUSG00000050947	ENSMUSG00000042225	ENSMUSG00000031751	ENSMUSG00000031751
ENSMUSG00000021986	ENSMUSG00000036820	ENSMUSG00000048218	ENSMUSG00000041915	ENSMUSG00000050947	ENSMUSG00000050947
ENSMUSG00000045174	ENSMUSG00000050332	ENSMUSG00000032593	ENSMUSG00000021278	ENSMUSG00000048218	ENSMUSG00000048218
ENSMUSG00000031751	ENSMUSG00000021986	ENSMUSG00000042225	ENSMUSG00000068250	ENSMUSG00000032593	ENSMUSG00000032593
ENSMUSG00000050947	ENSMUSG00000045174	ENSMUSG00000041915	ENSMUSG00000041688	ENSMUSG00000042225	ENSMUSG00000042225
ENSMUSG00000048218	ENSMUSG00000031751	ENSMUSG00000021278	ENSMUSG00000013076	ENSMUSG00000041915	ENSMUSG00000041915
ENSMUSG00000032593	ENSMUSG00000050947	ENSMUSG00000068250	ENSMUSG00000032531	ENSMUSG00000021278	ENSMUSG00000021278
ENSMUSG00000042225	ENSMUSG00000048218	ENSMUSG00000041688	ENSMUSG00000027889	ENSMUSG00000068250	ENSMUSG00000068250
ENSMUSG00000041915	ENSMUSG00000032593	ENSMUSG00000013076	ENSMUSG00000005686	ENSMUSG00000041688	ENSMUSG00000041688
ENSMUSG00000021278	ENSMUSG00000042225	ENSMUSG00000032531	ENSMUSG00000021314	ENSMUSG00000013076	ENSMUSG00000013076
ENSMUSG00000068250	ENSMUSG00000041915	ENSMUSG00000027889	ENSMUSG00000032607	ENSMUSG00000032531	ENSMUSG00000032531
ENSMUSG00000041688	ENSMUSG00000021278	ENSMUSG00000005686	ENSMUSG00000074264	ENSMUSG00000027889	ENSMUSG00000027889
ENSMUSG00000013076	ENSMUSG00000068250	ENSMUSG00000021314	ENSMUSG00000050022	ENSMUSG00000005686	ENSMUSG00000005686
ENSMUSG00000032531	ENSMUSG00000041688	ENSMUSG00000032607	ENSMUSG00000020610	ENSMUSG00000021314	ENSMUSG00000021314
ENSMUSG00000027889	ENSMUSG00000013076	ENSMUSG00000074264	ENSMUSG00000014355	ENSMUSG00000032607	ENSMUSG00000032607
ENSMUSG00000005686	ENSMUSG00000032531	ENSMUSG00000050022	ENSMUSG00000036977	ENSMUSG00000074264	ENSMUSG00000074264
ENSMUSG00000021314	ENSMUSG00000027889	ENSMUSG00000020610	ENSMUSG00000025135	ENSMUSG00000050022	ENSMUSG00000050022
ENSMUSG00000032607	ENSMUSG00000005686	ENSMUSG00000014355	ENSMUSG00000035048	ENSMUSG00000020610	ENSMUSG00000020610
ENSMUSG00000074264	ENSMUSG00000021314	ENSMUSG00000036977	ENSMUSG00000030649	ENSMUSG00000014355	ENSMUSG00000014355
ENSMUSG00000050022	ENSMUSG00000032607	ENSMUSG00000025135	ENSMUSG00000020107	ENSMUSG00000036977	ENSMUSG00000036977
ENSMUSG00000020610	ENSMUSG00000074264	ENSMUSG00000035048	ENSMUSG00000026965	ENSMUSG00000025135	ENSMUSG00000025135
ENSMUSG00000014355	ENSMUSG00000050022	ENSMUSG00000030649	ENSMUSG00000029176	ENSMUSG00000035048	ENSMUSG00000035048
ENSMUSG00000036977	ENSMUSG00000020610	ENSMUSG00000020107	ENSMUSG00000029472	ENSMUSG00000030649	ENSMUSG00000030649
ENSMUSG00000025135	ENSMUSG00000014355	ENSMUSG00000026965	ENSMUSG00000029466	ENSMUSG00000020107	ENSMUSG00000020107
ENSMUSG00000035048	ENSMUSG00000036977	ENSMUSG00000029176	ENSMUSG00000072115	ENSMUSG00000026965	ENSMUSG00000026965
ENSMUSG00000030649	ENSMUSG00000025135	ENSMUSG00000029472	ENSMUSG00000021257	ENSMUSG00000029176	ENSMUSG00000029176
ENSMUSG00000020107	ENSMUSG00000035048	ENSMUSG00000029466	ENSMUSG00000026634	ENSMUSG00000029472	ENSMUSG00000029472
ENSMUSG00000026965	ENSMUSG00000030649	ENSMUSG00000072115	ENSMUSG00000022309	ENSMUSG00000029466	ENSMUSG00000029466
ENSMUSG00000029176	ENSMUSG00000020107	ENSMUSG00000021257	ENSMUSG00000031465	ENSMUSG00000072115	ENSMUSG00000072115
ENSMUSG00000029472	ENSMUSG00000026965	ENSMUSG00000026634	ENSMUSG00000033544	ENSMUSG00000021257	ENSMUSG00000021257
ENSMUSG00000029466	ENSMUSG00000029176	ENSMUSG00000022309	ENSMUSG00000004105	ENSMUSG00000026634	ENSMUSG00000026634
ENSMUSG00000072115	ENSMUSG00000029472	ENSMUSG00000031465	ENSMUSG00000002289	ENSMUSG00000022309	ENSMUSG00000022309
ENSMUSG00000021257	ENSMUSG00000029466	ENSMUSG00000033544	ENSMUSG00000038742	ENSMUSG00000031465	ENSMUSG00000031465
ENSMUSG00000026634	ENSMUSG00000072115	ENSMUSG00000004105	ENSMUSG00000022265	ENSMUSG00000033544	ENSMUSG00000033544
ENSMUSG00000022309	ENSMUSG00000021257	ENSMUSG00000002289	ENSMUSG00000031543	ENSMUSG00000004105	ENSMUSG00000004105
ENSMUSG00000031465	ENSMUSG00000026634	ENSMUSG00000038742	ENSMUSG00000032826	ENSMUSG00000002289	ENSMUSG00000002289
ENSMUSG00000004105	ENSMUSG00000022309	ENSMUSG00000022265	ENSMUSG00000069601	ENSMUSG00000038742	ENSMUSG00000038742
ENSMUSG00000002289	ENSMUSG00000031465	ENSMUSG00000031543	ENSMUSG00000047117	ENSMUSG00000022265	ENSMUSG00000022265
ENSMUSG00000038742	ENSMUSG00000033544	ENSMUSG00000032826	ENSMUSG00000074771	ENSMUSG00000031543	ENSMUSG00000031543
ENSMUSG00000022265	ENSMUSG00000004105	ENSMUSG00000069601	ENSMUSG00000020790	ENSMUSG00000032826	ENSMUSG00000032826
ENSMUSG00000031543	ENSMUSG00000002289	ENSMUSG00000047117	ENSMUSG00000024483	ENSMUSG00000069601	ENSMUSG00000069601
ENSMUSG00000032826	ENSMUSG00000038742	ENSMUSG00000074771	ENSMUSG00000040351	ENSMUSG00000047117	ENSMUSG00000047117
ENSMUSG00000069601	ENSMUSG00000022265	ENSMUSG00000020790	ENSMUSG00000029501	ENSMUSG00000074771	ENSMUSG00000074771
ENSMUSG00000047117	ENSMUSG00000031543	ENSMUSG00000024483	ENSMUSG00000036188	ENSMUSG00000020790	ENSMUSG00000020790
ENSMUSG00000020790	ENSMUSG00000032826	ENSMUSG00000040351	ENSMUSG00000021661	ENSMUSG00000024483	ENSMUSG00000024483
ENSMUSG00000024483	ENSMUSG00000069601	ENSMUSG00000029501	ENSMUSG00000031508	ENSMUSG00000040351	ENSMUSG00000040351
ENSMUSG00000040351	ENSMUSG00000047117	ENSMUSG00000036188	ENSMUSG00000035569	ENSMUSG00000029501	ENSMUSG00000029501
ENSMUSG00000029501	ENSMUSG00000074771	ENSMUSG00000021661	ENSMUSG00000034647	ENSMUSG00000036188	ENSMUSG00000036188
ENSMUSG00000036188	ENSMUSG00000020790	ENSMUSG00000031508	ENSMUSG00000041870	ENSMUSG00000021661	ENSMUSG00000021661
ENSMUSG00000021661	ENSMUSG00000024483	ENSMUSG00000035569	ENSMUSG00000037907	ENSMUSG00000031508	ENSMUSG00000031508
ENSMUSG00000031508	ENSMUSG00000040351	ENSMUSG00000034647	ENSMUSG00000039988	ENSMUSG00000035569	ENSMUSG00000035569
ENSMUSG00000035569	ENSMUSG00000029501	ENSMUSG00000041870	ENSMUSG00000005986	ENSMUSG00000034647	ENSMUSG00000034647
ENSMUSG00000034647	ENSMUSG00000036188	ENSMUSG00000037907	ENSMUSG00000047909	ENSMUSG00000041870	ENSMUSG00000041870
ENSMUSG00000041870	ENSMUSG00000021661	ENSMUSG00000039988	ENSMUSG00000055204	ENSMUSG00000037907	ENSMUSG00000037907
ENSMUSG00000037907	ENSMUSG00000031508	ENSMUSG00000005986	ENSMUSG00000067653	ENSMUSG00000039988	ENSMUSG00000039988
ENSMUSG00000039988	ENSMUSG00000035569	ENSMUSG00000047909	ENSMUSG00000054708	ENSMUSG00000005986	ENSMUSG00000005986
ENSMUSG00000005986	ENSMUSG00000034647	ENSMUSG00000055204	ENSMUSG00000007827	ENSMUSG00000047909	ENSMUSG00000047909
ENSMUSG00000047909	ENSMUSG00000041870	ENSMUSG00000067653	ENSMUSG00000034867	ENSMUSG00000055204	ENSMUSG00000055204
ENSMUSG00000055204	ENSMUSG00000037907	ENSMUSG00000054708	ENSMUSG00000014496	ENSMUSG00000067653	ENSMUSG00000067653
ENSMUSG00000067653	ENSMUSG00000039988	ENSMUSG00000007827	ENSMUSG00000057766	ENSMUSG00000054708	ENSMUSG00000054708
ENSMUSG00000054708	ENSMUSG00000005986	ENSMUSG00000034867	ENSMUSG00000022237	ENSMUSG00000007827	ENSMUSG00000007827
ENSMUSG00000007827	ENSMUSG00000047909	ENSMUSG00000014496	ENSMUSG00000049097	ENSMUSG00000034867	ENSMUSG00000034867
ENSMUSG00000034867	ENSMUSG00000055204	ENSMUSG00000057766	ENSMUSG00000045034	ENSMUSG00000014496	ENSMUSG00000014496
ENSMUSG00000014496	ENSMUSG00000067653	ENSMUSG00000022237	ENSMUSG00000047606	ENSMUSG00000057766	ENSMUSG00000057766
ENSMUSG00000057766	ENSMUSG00000054708	ENSMUSG00000049097	ENSMUSG00000038354	ENSMUSG00000022237	ENSMUSG00000022237
ENSMUSG00000022237	ENSMUSG00000007827	ENSMUSG00000045034	ENSMUSG00000050914	ENSMUSG00000049097	ENSMUSG00000049097
ENSMUSG00000049097	ENSMUSG00000034867	ENSMUSG00000047606	ENSMUSG00000079610	ENSMUSG00000045034	ENSMUSG00000045034
ENSMUSG00000045034	ENSMUSG00000014496	ENSMUSG00000038354	ENSMUSG00000020864	ENSMUSG00000047606	ENSMUSG00000047606
ENSMUSG00000047606	ENSMUSG00000057766	ENSMUSG00000050914	ENSMUSG00000041343	ENSMUSG00000038354	ENSMUSG00000038354
ENSMUSG00000038354	ENSMUSG00000022237	ENSMUSG00000079610	ENSMUSG00000052331	ENSMUSG00000050914	ENSMUSG00000050914
ENSMUSG00000050914	ENSMUSG00000049097	ENSMUSG00000020864	ENSMUSG00000044835	ENSMUSG00000079610	ENSMUSG00000079610
ENSMUSG00000079610	ENSMUSG00000045034	ENSMUSG00000041343	ENSMUSG00000048307	ENSMUSG00000020864	ENSMUSG00000020864
ENSMUSG00000020864	ENSMUSG00000047606	ENSMUSG00000052331	ENSMUSG00000031931	ENSMUSG00000041343	ENSMUSG00000041343
ENSMUSG00000041343	ENSMUSG00000038354	ENSMUSG00000044835	ENSMUSG00000044864	ENSMUSG00000052331	ENSMUSG00000052331
ENSMUSG00000052331	ENSMUSG00000050914	ENSMUSG00000048307	ENSMUSG00000014498	ENSMUSG00000044835	ENSMUSG00000044835
ENSMUSG00000044835	ENSMUSG00000079610	ENSMUSG00000031931	ENSMUSG00000033055	ENSMUSG00000048307	ENSMUSG00000048307
ENSMUSG00000048307	ENSMUSG00000020864	ENSMUSG00000044864	ENSMUSG00000049985	ENSMUSG00000031931	ENSMUSG00000031931
ENSMUSG00000031931	ENSMUSG00000041343	ENSMUSG00000014498	ENSMUSG00000040183	ENSMUSG00000044864	ENSMUSG00000044864
ENSMUSG00000044864	ENSMUSG00000052331	ENSMUSG00000033055	ENSMUSG00000029607	ENSMUSG00000014498	ENSMUSG00000014498
ENSMUSG00000014498	ENSMUSG00000044835	ENSMUSG00000049985	ENSMUSG00000078137	ENSMUSG00000033055	ENSMUSG00000033055
ENSMUSG00000033055	ENSMUSG00000048307	ENSMUSG00000040183	ENSMUSG00000037904	ENSMUSG00000049985	ENSMUSG00000049985
ENSMUSG00000049985	ENSMUSG00000031931	ENSMUSG00000029607	ENSMUSG00000024219	ENSMUSG00000040183	ENSMUSG00000040183
ENSMUSG00000040183	ENSMUSG00000044864	ENSMUSG00000078137	ENSMUSG00000058589	ENSMUSG00000029607	ENSMUSG00000029607
ENSMUSG00000029607	ENSMUSG00000014498	ENSMUSG00000037904	ENSMUSG00000022515	ENSMUSG00000078137	ENSMUSG00000078137
ENSMUSG00000078137	ENSMUSG00000033055	ENSMUSG00000024219	ENSMUSG00000066191	ENSMUSG00000037904	ENSMUSG00000037904
ENSMUSG00000037904	ENSMUSG00000049985	ENSMUSG00000058589	ENSMUSG00000074591	ENSMUSG00000024219	ENSMUSG00000024219
ENSMUSG00000024219	ENSMUSG00000040183	ENSMUSG00000022515	ENSMUSG00000026199	ENSMUSG00000058589	ENSMUSG00000058589
ENSMUSG00000058589	ENSMUSG00000029607	ENSMUSG00000066191	ENSMUSG00000036777	ENSMUSG00000022515	ENSMUSG00000022515
ENSMUSG00000022515	ENSMUSG00000078137	ENSMUSG00000074591	ENSMUSG00000031075	ENSMUSG00000066191	ENSMUSG00000066191
ENSMUSG00000066191	ENSMUSG00000037904	ENSMUSG00000026199	ENSMUSG00000037949	ENSMUSG00000074591	ENSMUSG00000074591
ENSMUSG00000074591	ENSMUSG00000024219	ENSMUSG00000036777	ENSMUSG00000038115	ENSMUSG00000026199	ENSMUSG00000026199
ENSMUSG00000026199	ENSMUSG00000058589	ENSMUSG00000031075	ENSMUSG00000074968	ENSMUSG00000036777	ENSMUSG00000036777
ENSMUSG00000036777	ENSMUSG00000022515	ENSMUSG00000037949	ENSMUSG00000035189	ENSMUSG00000031075	ENSMUSG00000031075
ENSMUSG00000031075	ENSMUSG00000066191	ENSMUSG00000038115	ENSMUSG00000055489	ENSMUSG00000037949	ENSMUSG00000037949
ENSMUSG00000037949	ENSMUSG00000074591	ENSMUSG00000074968	ENSMUSG00000064210	ENSMUSG00000074968	ENSMUSG00000074968
ENSMUSG00000074968	ENSMUSG00000026199	ENSMUSG00000035189	ENSMUSG00000034863	ENSMUSG00000035189	ENSMUSG00000035189
ENSMUSG00000035189	ENSMUSG00000036777	ENSMUSG00000055489	ENSMUSG00000032249	ENSMUSG00000055489	ENSMUSG00000055489
ENSMUSG00000055489	ENSMUSG00000031075	ENSMUSG00000064210	ENSMUSG00000028333	ENSMUSG00000064210	ENSMUSG00000064210
ENSMUSG00000064210	ENSMUSG00000037949	ENSMUSG00000034863	ENSMUSG00000015749	ENSMUSG00000034863	ENSMUSG00000034863
ENSMUSG00000034863	ENSMUSG00000038115	ENSMUSG00000032249	ENSMUSG00000039062	ENSMUSG00000032249	ENSMUSG00000032249
ENSMUSG00000032249	ENSMUSG00000074968	ENSMUSG00000028333	ENSMUSG00000033420	ENSMUSG00000028333	ENSMUSG00000028333
ENSMUSG00000028333	ENSMUSG00000035189	ENSMUSG00000015749	ENSMUSG00000029338	ENSMUSG00000015749	ENSMUSG00000015749
ENSMUSG00000015749	ENSMUSG00000055489	ENSMUSG00000039062	ENSMUSG00000024659	ENSMUSG00000039062	ENSMUSG00000039062
ENSMUSG00000039062	ENSMUSG00000064210	ENSMUSG00000033420	ENSMUSG00000021866	ENSMUSG00000033420	ENSMUSG00000033420
ENSMUSG00000033420	ENSMUSG00000034863	ENSMUSG00000029338	ENSMUSG00000098609	ENSMUSG00000029338	ENSMUSG00000029338
ENSMUSG00000029338	ENSMUSG00000032249	ENSMUSG00000024659	ENSMUSG00000032231	ENSMUSG00000024659	ENSMUSG00000024659
ENSMUSG00000024659	ENSMUSG00000028333	ENSMUSG00000021866	ENSMUSG00000029484	ENSMUSG00000021866	ENSMUSG00000021866
ENSMUSG00000021866	ENSMUSG00000015749	ENSMUSG00000098609	ENSMUSG00000029994	ENSMUSG00000032231	ENSMUSG00000032231
ENSMUSG00000032231	ENSMUSG00000039062	ENSMUSG00000032231	ENSMUSG00000027712	ENSMUSG00000029484	ENSMUSG00000029484
ENSMUSG00000029484	ENSMUSG00000033420	ENSMUSG00000029484	ENSMUSG00000018340	ENSMUSG00000029994	ENSMUSG00000029994
ENSMUSG00000029994	ENSMUSG00000029338	ENSMUSG00000029994	ENSMUSG00000021814	ENSMUSG00000027712	ENSMUSG00000027712
ENSMUSG00000027712	ENSMUSG00000024659	ENSMUSG00000027712	ENSMUSG00000015702	ENSMUSG00000018340	ENSMUSG00000018340
ENSMUSG00000018340	ENSMUSG00000021866	ENSMUSG00000018340	ENSMUSG00000078651	ENSMUSG00000021814	ENSMUSG00000021814
ENSMUSG00000021814	ENSMUSG00000032231	ENSMUSG00000021814	ENSMUSG00000019326	ENSMUSG00000078651	ENSMUSG00000078651
ENSMUSG00000015702	ENSMUSG00000029484	ENSMUSG00000015702	ENSMUSG00000063558	ENSMUSG00000063558	ENSMUSG00000063558
ENSMUSG00000078651	ENSMUSG00000029994	ENSMUSG00000078651	ENSMUSG00000064294	ENSMUSG00000064294	ENSMUSG00000064294
ENSMUSG00000019326	ENSMUSG00000027712	ENSMUSG00000019326	ENSMUSG00000074238	ENSMUSG00000038242	ENSMUSG00000038242
ENSMUSG00000063558	ENSMUSG00000018340	ENSMUSG00000063558	ENSMUSG00000009090	ENSMUSG00000074238	ENSMUSG00000074238
ENSMUSG00000064294	ENSMUSG00000021814	ENSMUSG00000064294	ENSMUSG00000031731	ENSMUSG00000009090	ENSMUSG00000009090
ENSMUSG00000038242	ENSMUSG00000015702	ENSMUSG00000074238	ENSMUSG00000040701	ENSMUSG00000031731	ENSMUSG00000031731
ENSMUSG00000074238	ENSMUSG00000078651	ENSMUSG00000009090	ENSMUSG00000003033	ENSMUSG00000040701	ENSMUSG00000040701
ENSMUSG00000009090	ENSMUSG00000019326	ENSMUSG00000031731	ENSMUSG00000004849	ENSMUSG00000003033	ENSMUSG00000003033
ENSMUSG00000031731	ENSMUSG00000063558	ENSMUSG00000040701	ENSMUSG00000031367	ENSMUSG00000003309	ENSMUSG00000003309
ENSMUSG00000040701	ENSMUSG00000064294	ENSMUSG00000003033	ENSMUSG00000054702	ENSMUSG00000004849	ENSMUSG00000004849
ENSMUSG00000003033	ENSMUSG00000038242	ENSMUSG00000004849	ENSMUSG00000060279	ENSMUSG00000031367	ENSMUSG00000031367
ENSMUSG00000003309	ENSMUSG00000074238	ENSMUSG00000031367	ENSMUSG00000002957	ENSMUSG00000054702	ENSMUSG00000054702
ENSMUSG00000004849	ENSMUSG00000009090	ENSMUSG00000054702	ENSMUSG00000035152	ENSMUSG00000060279	ENSMUSG00000060279
ENSMUSG00000031367	ENSMUSG00000031731	ENSMUSG00000060279	ENSMUSG00000022841	ENSMUSG00000002957	ENSMUSG00000002957
ENSMUSG00000054702	ENSMUSG00000040701	ENSMUSG00000002957	ENSMUSG00000008036	ENSMUSG00000035152	ENSMUSG00000035152
ENSMUSG00000060279	ENSMUSG00000003033	ENSMUSG00000035152	ENSMUSG00000021686	ENSMUSG00000022841	ENSMUSG00000022841
ENSMUSG00000002957	ENSMUSG00000004849	ENSMUSG00000022841	ENSMUSG00000062444	ENSMUSG00000008036	ENSMUSG00000008036
ENSMUSG00000035152	ENSMUSG00000031367	ENSMUSG00000008036	ENSMUSG00000020198	ENSMUSG00000021686	ENSMUSG00000021686
ENSMUSG00000022841	ENSMUSG00000054702	ENSMUSG00000021686	ENSMUSG00000021824	ENSMUSG00000062444	ENSMUSG00000062444
ENSMUSG00000008036	ENSMUSG00000060279	ENSMUSG00000062444	ENSMUSG00000031539	ENSMUSG00000020198	ENSMUSG00000020198
ENSMUSG00000021686	ENSMUSG00000002957	ENSMUSG00000020198	ENSMUSG00000024480	ENSMUSG00000021824	ENSMUSG00000021824
ENSMUSG00000062444	ENSMUSG00000035152	ENSMUSG00000021824	ENSMUSG00000085611	ENSMUSG00000031539	ENSMUSG00000031539
ENSMUSG00000020198	ENSMUSG00000022841	ENSMUSG00000031539	ENSMUSG00000063801	ENSMUSG00000024480	ENSMUSG00000024480
ENSMUSG00000021824	ENSMUSG00000008036	ENSMUSG00000024480	ENSMUSG00000032952	ENSMUSG00000085611	ENSMUSG00000085611
ENSMUSG00000031539	ENSMUSG00000021686	ENSMUSG00000085611	ENSMUSG00000001998	ENSMUSG00000063801	ENSMUSG00000063801
ENSMUSG00000024480	ENSMUSG00000062444	ENSMUSG00000063801	ENSMUSG00000019518	ENSMUSG00000032952	ENSMUSG00000032952
ENSMUSG00000085611	ENSMUSG00000020198	ENSMUSG00000032952	ENSMUSG00000020955	ENSMUSG00000001998	ENSMUSG00000001998
ENSMUSG00000063801	ENSMUSG00000021824	ENSMUSG00000001998	ENSMUSG00000049562	ENSMUSG00000019518	ENSMUSG00000019518
ENSMUSG00000032952	ENSMUSG00000031539	ENSMUSG00000019518	ENSMUSG00000036291	ENSMUSG00000020955	ENSMUSG00000020955
ENSMUSG00000001998	ENSMUSG00000024480	ENSMUSG00000020955	ENSMUSG00000068264	ENSMUSG00000049562	ENSMUSG00000049562
ENSMUSG00000019518	ENSMUSG00000085611	ENSMUSG00000049562	ENSMUSG00000039623	ENSMUSG00000036291	ENSMUSG00000036291
ENSMUSG00000020955	ENSMUSG00000063801	ENSMUSG00000036291	ENSMUSG00000019979	ENSMUSG00000068264	ENSMUSG00000068264
ENSMUSG00000049562	ENSMUSG00000032952	ENSMUSG00000068264	ENSMUSG00000024897	ENSMUSG00000039623	ENSMUSG00000039623
ENSMUSG00000036291	ENSMUSG00000001998	ENSMUSG00000039623	ENSMUSG00000030519	ENSMUSG00000019979	ENSMUSG00000019979
ENSMUSG00000068264	ENSMUSG00000019518	ENSMUSG00000019979	ENSMUSG00000004931	ENSMUSG00000024897	ENSMUSG00000024897
ENSMUSG00000039623	ENSMUSG00000020955	ENSMUSG00000024897	ENSMUSG00000037032	ENSMUSG00000030519	ENSMUSG00000030519
ENSMUSG00000019979	ENSMUSG00000049562	ENSMUSG00000030519	ENSMUSG00000026786	ENSMUSG00000004931	ENSMUSG00000004931
ENSMUSG00000024897	ENSMUSG00000036291	ENSMUSG00000004931	ENSMUSG00000029207	ENSMUSG00000037032	ENSMUSG00000037032
ENSMUSG00000030519	ENSMUSG00000068264	ENSMUSG00000037032	ENSMUSG00000005871	ENSMUSG00000026786	ENSMUSG00000026786
ENSMUSG00000004931	ENSMUSG00000039623	ENSMUSG00000026786	ENSMUSG00000020135	ENSMUSG00000029207	ENSMUSG00000029207
ENSMUSG00000037032	ENSMUSG00000019979	ENSMUSG00000029207	ENSMUSG00000071847	ENSMUSG00000005871	ENSMUSG00000005871
ENSMUSG00000026786	ENSMUSG00000024897	ENSMUSG00000005871	ENSMUSG00000032590	ENSMUSG00000020135	ENSMUSG00000020135
ENSMUSG00000029207	ENSMUSG00000030519	ENSMUSG00000020135	ENSMUSG00000035960	ENSMUSG00000071847	ENSMUSG00000071847
ENSMUSG00000005871	ENSMUSG00000004931	ENSMUSG00000071847	ENSMUSG00000025269	ENSMUSG00000032590	ENSMUSG00000032590
ENSMUSG00000020135	ENSMUSG00000037032	ENSMUSG00000032590	ENSMUSG00000015750	ENSMUSG00000035960	ENSMUSG00000035960
ENSMUSG00000071847	ENSMUSG00000026786	ENSMUSG00000035960	ENSMUSG00000032375	ENSMUSG00000025269	ENSMUSG00000025269
ENSMUSG00000032590	ENSMUSG00000029207	ENSMUSG00000025269	ENSMUSG00000053040	ENSMUSG00000015750	ENSMUSG00000015750
ENSMUSG00000035960	ENSMUSG00000005871	ENSMUSG00000015750	ENSMUSG00000027193	ENSMUSG00000032375	ENSMUSG00000032375
ENSMUSG00000025269	ENSMUSG00000020135	ENSMUSG00000032375	ENSMUSG00000010911	ENSMUSG00000053040	ENSMUSG00000053040
ENSMUSG00000015750	ENSMUSG00000071847	ENSMUSG00000053040	ENSMUSG00000073705	ENSMUSG00000027193	ENSMUSG00000027193
ENSMUSG00000032375	ENSMUSG00000032590	ENSMUSG00000027193	ENSMUSG00000030051	ENSMUSG00000010911	ENSMUSG00000010911
ENSMUSG00000053040	ENSMUSG00000035960	ENSMUSG00000010911	ENSMUSG00000037010	ENSMUSG00000073705	ENSMUSG00000073705
ENSMUSG00000027193	ENSMUSG00000025269	ENSMUSG00000073705	ENSMUSG00000006651	ENSMUSG00000030051	ENSMUSG00000030051
ENSMUSG00000010911	ENSMUSG00000015750	ENSMUSG00000030051	ENSMUSG00000031996	ENSMUSG00000037010	ENSMUSG00000037010
ENSMUSG00000073705	ENSMUSG00000032375	ENSMUSG00000037010	ENSMUSG00000033096	ENSMUSG00000006651	ENSMUSG00000006651
ENSMUSG00000030051	ENSMUSG00000053040	ENSMUSG00000006651	ENSMUSG00000028070	ENSMUSG00000031996	ENSMUSG00000031996
ENSMUSG00000037010	ENSMUSG00000027193	ENSMUSG00000031996	ENSMUSG00000040613	ENSMUSG00000033096	ENSMUSG00000033096
ENSMUSG00000006651	ENSMUSG00000010911	ENSMUSG00000033096	ENSMUSG00000009585	ENSMUSG00000028070	ENSMUSG00000028070
ENSMUSG00000031996	ENSMUSG00000073705	ENSMUSG00000028070	ENSMUSG00000042759	ENSMUSG00000040613	ENSMUSG00000040613
ENSMUSG00000033096	ENSMUSG00000030051	ENSMUSG00000040613	ENSMUSG00000022548	ENSMUSG00000009585	ENSMUSG00000009585
ENSMUSG00000028070	ENSMUSG00000037010	ENSMUSG00000009585	ENSMUSG00000002985	ENSMUSG00000042759	ENSMUSG00000042759
ENSMUSG00000040613	ENSMUSG00000006651	ENSMUSG00000042759	ENSMUSG00000056656	ENSMUSG00000022548	ENSMUSG00000022548
ENSMUSG00000009585	ENSMUSG00000031996	ENSMUSG00000022548	ENSMUSG00000090698	ENSMUSG00000002985	ENSMUSG00000002985
ENSMUSG00000042759	ENSMUSG00000033096	ENSMUSG00000002985	ENSMUSG00000079508	ENSMUSG00000056656	ENSMUSG00000056656
ENSMUSG00000022548	ENSMUSG00000028070	ENSMUSG00000056656	ENSMUSG00000049233	ENSMUSG00000090698	ENSMUSG00000090698
ENSMUSG00000002985	ENSMUSG00000040613	ENSMUSG00000090698	ENSMUSG00000025525	ENSMUSG00000079508	ENSMUSG00000079508
ENSMUSG00000056656	ENSMUSG00000009585	ENSMUSG00000079508	ENSMUSG00000037787	ENSMUSG00000049233	ENSMUSG00000049233
ENSMUSG00000090698	ENSMUSG00000022548	ENSMUSG00000049233	ENSMUSG00000022892	ENSMUSG00000025525	ENSMUSG00000025525
ENSMUSG00000079508	ENSMUSG00000002985	ENSMUSG00000025525	ENSMUSG00000018481	ENSMUSG00000037787	ENSMUSG00000037787
ENSMUSG00000025525	ENSMUSG00000056656	ENSMUSG00000037787	ENSMUSG00000040760	ENSMUSG00000022892	ENSMUSG00000022892
ENSMUSG00000037787	ENSMUSG00000090698	ENSMUSG00000022892	ENSMUSG00000020263	ENSMUSG00000018481	ENSMUSG00000018481
ENSMUSG00000022892	ENSMUSG00000079508	ENSMUSG00000018481	ENSMUSG00000006589	ENSMUSG00000040760	ENSMUSG00000040760
ENSMUSG00000018481	ENSMUSG00000049233	ENSMUSG00000040760	ENSMUSG00000028411	ENSMUSG00000020263	ENSMUSG00000020263
ENSMUSG00000040760	ENSMUSG00000025525	ENSMUSG00000020263	ENSMUSG00000004655	ENSMUSG00000006589	ENSMUSG00000006589
ENSMUSG00000020263	ENSMUSG00000037787	ENSMUSG00000006589	ENSMUSG00000042797	ENSMUSG00000028411	ENSMUSG00000028411
ENSMUSG00000006589	ENSMUSG00000022892	ENSMUSG00000028411	ENSMUSG00000024411	ENSMUSG00000042797	ENSMUSG00000042797
ENSMUSG00000028411	ENSMUSG00000018481	ENSMUSG00000004655	ENSMUSG00000032204	ENSMUSG00000024411	ENSMUSG00000024411
ENSMUSG00000042797	ENSMUSG00000040760	ENSMUSG00000042797	ENSMUSG00000040383	ENSMUSG00000032204	ENSMUSG00000032204
ENSMUSG00000024411	ENSMUSG00000020263	ENSMUSG00000024411	ENSMUSG00000046532	ENSMUSG00000040383	ENSMUSG00000040383
ENSMUSG00000032204	ENSMUSG00000006589	ENSMUSG00000032204	ENSMUSG00000001127	ENSMUSG00000046532	ENSMUSG00000046532
ENSMUSG00000040383	ENSMUSG00000028411	ENSMUSG00000040383	ENSMUSG00000032812	ENSMUSG00000001127	ENSMUSG00000001127
ENSMUSG00000046532	ENSMUSG00000004655	ENSMUSG00000046532	ENSMUSG00000037999	ENSMUSG00000032812	ENSMUSG00000032812
ENSMUSG00000001127	ENSMUSG00000042797	ENSMUSG00000001127	ENSMUSG00000024451	ENSMUSG00000037999	ENSMUSG00000037999
ENSMUSG00000032812	ENSMUSG00000024411	ENSMUSG00000032812	ENSMUSG00000022602	ENSMUSG00000024451	ENSMUSG00000024451
ENSMUSG00000037999	ENSMUSG00000032204	ENSMUSG00000037999	ENSMUSG00000032096	ENSMUSG00000022602	ENSMUSG00000022602
ENSMUSG00000024451	ENSMUSG00000040383	ENSMUSG00000024451	ENSMUSG00000042350	ENSMUSG00000032096	ENSMUSG00000032096
ENSMUSG00000022602	ENSMUSG00000046532	ENSMUSG00000022602	ENSMUSG00000048076	ENSMUSG00000042350	ENSMUSG00000042350
ENSMUSG00000032096	ENSMUSG00000001127	ENSMUSG00000032096	ENSMUSG00000062421	ENSMUSG00000048076	ENSMUSG00000048076
ENSMUSG00000042350	ENSMUSG00000032812	ENSMUSG00000042350	ENSMUSG00000051853	ENSMUSG00000062421	ENSMUSG00000062421
ENSMUSG00000048076	ENSMUSG00000037999	ENSMUSG00000048076	ENSMUSG00000021877	ENSMUSG00000051853	ENSMUSG00000051853
ENSMUSG00000062421	ENSMUSG00000024451	ENSMUSG00000062421	ENSMUSG00000020440	ENSMUSG00000021877	ENSMUSG00000021877
ENSMUSG00000051853	ENSMUSG00000022602	ENSMUSG00000051853	ENSMUSG00000044147	ENSMUSG00000020440	ENSMUSG00000020440
ENSMUSG00000021877	ENSMUSG00000032096	ENSMUSG00000021877	ENSMUSG00000027575	ENSMUSG00000044147	ENSMUSG00000044147
ENSMUSG00000020440	ENSMUSG00000042350	ENSMUSG00000020440	ENSMUSG00000027255	ENSMUSG00000027575	ENSMUSG00000027575
ENSMUSG00000044147	ENSMUSG00000048076	ENSMUSG00000044147	ENSMUSG00000054277	ENSMUSG00000027255	ENSMUSG00000027255
ENSMUSG00000027575	ENSMUSG00000062421	ENSMUSG00000027575	ENSMUSG00000067851	ENSMUSG00000054277	ENSMUSG00000054277
ENSMUSG00000027255	ENSMUSG00000051853	ENSMUSG00000027255	ENSMUSG00000074582	ENSMUSG00000067851	ENSMUSG00000067851
ENSMUSG00000054277	ENSMUSG00000021877	ENSMUSG00000054277	ENSMUSG00000019852	ENSMUSG00000074582	ENSMUSG00000074582
ENSMUSG00000067851	ENSMUSG00000020440	ENSMUSG00000067851	ENSMUSG00000074513	ENSMUSG00000019852	ENSMUSG00000019852
ENSMUSG00000074582	ENSMUSG00000044147	ENSMUSG00000074582	ENSMUSG00000030881	ENSMUSG00000074513	ENSMUSG00000074513
ENSMUSG00000019852	ENSMUSG00000027575	ENSMUSG00000019852	ENSMUSG00000038671	ENSMUSG00000030881	ENSMUSG00000030881
ENSMUSG00000074513	ENSMUSG00000027255	ENSMUSG00000074513	ENSMUSG00000021125	ENSMUSG00000038671	ENSMUSG00000038671
ENSMUSG00000030881	ENSMUSG00000054277	ENSMUSG00000030881	ENSMUSG00000040459	ENSMUSG00000021125	ENSMUSG00000021125
ENSMUSG00000038671	ENSMUSG00000067851	ENSMUSG00000038671	ENSMUSG00000027247	ENSMUSG00000040459	ENSMUSG00000040459
ENSMUSG00000021125	ENSMUSG00000074582	ENSMUSG00000021125	ENSMUSG00000037148	ENSMUSG00000027247	ENSMUSG00000027247
ENSMUSG00000040459	ENSMUSG00000019852	ENSMUSG00000040459	ENSMUSG00000041219	ENSMUSG00000037148	ENSMUSG00000037148
ENSMUSG00000027247	ENSMUSG00000074513	ENSMUSG00000027247	ENSMUSG00000041225	ENSMUSG00000041219	ENSMUSG00000041219
ENSMUSG00000037148	ENSMUSG00000030881	ENSMUSG00000037148	ENSMUSG00000049744	ENSMUSG00000041225	ENSMUSG00000041225
ENSMUSG00000041219	ENSMUSG00000038671	ENSMUSG00000041219	ENSMUSG00000030766	ENSMUSG00000049744	ENSMUSG00000049744
ENSMUSG00000041225	ENSMUSG00000021125	ENSMUSG00000041225	ENSMUSG00000039031	ENSMUSG00000030766	ENSMUSG00000030766
ENSMUSG00000049744	ENSMUSG00000040459	ENSMUSG00000049744	ENSMUSG00000025154	ENSMUSG00000039031	ENSMUSG00000039031
ENSMUSG00000030766	ENSMUSG00000027247	ENSMUSG00000030766	ENSMUSG00000053199	ENSMUSG00000025154	ENSMUSG00000025154
ENSMUSG00000039031	ENSMUSG00000037148	ENSMUSG00000039031	ENSMUSG00000036591	ENSMUSG00000053199	ENSMUSG00000053199
ENSMUSG00000025154	ENSMUSG00000041219	ENSMUSG00000025154	ENSMUSG00000063506	ENSMUSG00000036591	ENSMUSG00000036591
ENSMUSG00000053199	ENSMUSG00000041225	ENSMUSG00000053199	ENSMUSG00000049807	ENSMUSG00000063506	ENSMUSG00000063506
ENSMUSG00000036591	ENSMUSG00000049744	ENSMUSG00000036591	ENSMUSG00000057315	ENSMUSG00000049807	ENSMUSG00000049807
ENSMUSG00000063506	ENSMUSG00000030766	ENSMUSG00000063506	ENSMUSG00000030047	ENSMUSG00000057315	ENSMUSG00000057315
ENSMUSG00000049807	ENSMUSG00000039031	ENSMUSG00000049807	ENSMUSG00000036452	ENSMUSG00000030047	ENSMUSG00000030047
ENSMUSG00000057315	ENSMUSG00000025154	ENSMUSG00000057315	ENSMUSG00000034255	ENSMUSG00000036452	ENSMUSG00000036452
ENSMUSG00000030047	ENSMUSG00000053199	ENSMUSG00000030047	ENSMUSG00000024043	ENSMUSG00000034255	ENSMUSG00000034255
ENSMUSG00000036452	ENSMUSG00000036591	ENSMUSG00000036452	ENSMUSG00000039831	ENSMUSG00000039831	ENSMUSG00000039831
ENSMUSG00000034255	ENSMUSG00000063506	ENSMUSG00000034255	ENSMUSG00000048865	ENSMUSG00000048865	ENSMUSG00000048865
ENSMUSG00000039831	ENSMUSG00000049807	ENSMUSG00000024043	ENSMUSG00000022799	ENSMUSG00000022799	ENSMUSG00000022799
ENSMUSG00000048865	ENSMUSG00000057315	ENSMUSG00000039831	ENSMUSG00000041444	ENSMUSG00000041444	ENSMUSG00000041444
ENSMUSG00000022799	ENSMUSG00000030047	ENSMUSG00000048865	ENSMUSG00000036882	ENSMUSG00000036882	ENSMUSG00000036882
ENSMUSG00000041444	ENSMUSG00000036452	ENSMUSG00000022799	ENSMUSG00000058230	ENSMUSG00000058230	ENSMUSG00000058230
ENSMUSG00000036882	ENSMUSG00000034255	ENSMUSG00000041444	ENSMUSG00000033697	ENSMUSG00000033697	ENSMUSG00000033697
ENSMUSG00000058230	ENSMUSG00000024043	ENSMUSG00000036882	ENSMUSG00000031389	ENSMUSG00000031389	ENSMUSG00000031389
ENSMUSG00000033697	ENSMUSG00000039831	ENSMUSG00000058230	ENSMUSG00000050730	ENSMUSG00000050730	ENSMUSG00000050730
ENSMUSG00000031389	ENSMUSG00000048865	ENSMUSG00000036198	ENSMUSG00000033389	ENSMUSG00000033389	ENSMUSG00000033389
ENSMUSG00000050730	ENSMUSG00000022799	ENSMUSG00000033697	ENSMUSG00000035133	ENSMUSG00000035133	ENSMUSG00000035133
ENSMUSG00000033389	ENSMUSG00000041444	ENSMUSG00000031389	ENSMUSG00000031355	ENSMUSG00000031355	ENSMUSG00000031355
ENSMUSG00000035133	ENSMUSG00000036882	ENSMUSG00000050730	ENSMUSG00000025132	ENSMUSG00000025132	ENSMUSG00000025132
ENSMUSG00000031355	ENSMUSG00000058230	ENSMUSG00000033389	ENSMUSG00000030220	ENSMUSG00000030220	ENSMUSG00000030220
ENSMUSG00000025132	ENSMUSG00000036198	ENSMUSG00000035133	ENSMUSG00000073433	ENSMUSG00000073433	ENSMUSG00000073433
ENSMUSG00000030220	ENSMUSG00000033697	ENSMUSG00000031355	ENSMUSG00000040940	ENSMUSG00000040940	ENSMUSG00000040940
ENSMUSG00000073433	ENSMUSG00000031389	ENSMUSG00000025132	ENSMUSG00000071176	ENSMUSG00000071176	ENSMUSG00000071176
ENSMUSG00000040940	ENSMUSG00000050730	ENSMUSG00000030220	ENSMUSG00000040964	ENSMUSG00000040964	ENSMUSG00000040964
ENSMUSG00000071176	ENSMUSG00000033389	ENSMUSG00000073433	ENSMUSG00000041977	ENSMUSG00000041977	ENSMUSG00000041977
ENSMUSG00000040964	ENSMUSG00000035133	ENSMUSG00000040940	ENSMUSG00000059495	ENSMUSG00000059495	ENSMUSG00000059495
ENSMUSG00000041977	ENSMUSG00000031355	ENSMUSG00000071176	ENSMUSG00000052921	ENSMUSG00000052921	ENSMUSG00000052921
ENSMUSG00000059495	ENSMUSG00000025132	ENSMUSG00000040964	ENSMUSG00000032875	ENSMUSG00000032875	ENSMUSG00000032875
ENSMUSG00000052921	ENSMUSG00000030220	ENSMUSG00000041977	ENSMUSG00000004568	ENSMUSG00000004568	ENSMUSG00000004568
ENSMUSG00000032875	ENSMUSG00000073433	ENSMUSG00000059495	ENSMUSG00000028919	ENSMUSG00000028919	ENSMUSG00000028919
ENSMUSG00000004568	ENSMUSG00000040940	ENSMUSG00000052921	ENSMUSG00000028059	ENSMUSG00000028059	ENSMUSG00000028059
ENSMUSG00000028919	ENSMUSG00000071176	ENSMUSG00000032875	ENSMUSG00000019467	ENSMUSG00000019467	ENSMUSG00000019467
ENSMUSG00000028059	ENSMUSG00000040964	ENSMUSG00000004568	ENSMUSG00000036885	ENSMUSG00000036885	ENSMUSG00000036885
ENSMUSG00000019467	ENSMUSG00000041977	ENSMUSG00000028919	ENSMUSG00000021662	ENSMUSG00000021662	ENSMUSG00000021662
ENSMUSG00000036885	ENSMUSG00000059495	ENSMUSG00000028059	ENSMUSG00000021895	ENSMUSG00000021895	ENSMUSG00000021895
ENSMUSG00000021662	ENSMUSG00000052921	ENSMUSG00000019467	ENSMUSG00000045094	ENSMUSG00000045094	ENSMUSG00000045094
ENSMUSG00000021895	ENSMUSG00000029032	ENSMUSG00000036885	ENSMUSG00000037509	ENSMUSG00000037509	ENSMUSG00000037509
ENSMUSG00000045094	ENSMUSG00000032875	ENSMUSG00000021662	ENSMUSG00000004562	ENSMUSG00000004562	ENSMUSG00000004562
ENSMUSG00000037509	ENSMUSG00000004568	ENSMUSG00000021895	ENSMUSG00000033542	ENSMUSG00000033542	ENSMUSG00000033542
ENSMUSG00000004562	ENSMUSG00000028919	ENSMUSG00000045094	ENSMUSG00000031133	ENSMUSG00000031133	ENSMUSG00000031133
ENSMUSG00000033542	ENSMUSG00000028059	ENSMUSG00000037509	ENSMUSG00000031511	ENSMUSG00000031511	ENSMUSG00000031511
ENSMUSG00000031133	ENSMUSG00000019467	ENSMUSG00000004562	ENSMUSG00000025656	ENSMUSG00000025656	ENSMUSG00000025656
ENSMUSG00000031511	ENSMUSG00000036885	ENSMUSG00000033542	ENSMUSG00000007880	ENSMUSG00000007880	ENSMUSG00000007880
ENSMUSG00000025656	ENSMUSG00000021662	ENSMUSG00000031133	ENSMUSG00000069729	ENSMUSG00000069729	ENSMUSG00000069729
ENSMUSG00000007880	ENSMUSG00000021895	ENSMUSG00000031511	ENSMUSG00000033237	ENSMUSG00000033237	ENSMUSG00000033237
ENSMUSG00000069729	ENSMUSG00000045094	ENSMUSG00000025656	ENSMUSG00000019564	ENSMUSG00000019564	ENSMUSG00000019564
ENSMUSG00000033237	ENSMUSG00000037509	ENSMUSG00000007880	ENSMUSG00000004661	ENSMUSG00000004661	ENSMUSG00000004661
ENSMUSG00000019564	ENSMUSG00000004562	ENSMUSG00000069729	ENSMUSG00000048118	ENSMUSG00000048118	ENSMUSG00000048118
ENSMUSG00000004661	ENSMUSG00000033542	ENSMUSG00000033237	ENSMUSG00000039219	ENSMUSG00000039219	ENSMUSG00000039219
ENSMUSG00000048118	ENSMUSG00000031133	ENSMUSG00000019564	ENSMUSG00000037447	ENSMUSG00000037447	ENSMUSG00000037447
ENSMUSG00000039219	ENSMUSG00000031511	ENSMUSG00000004661	ENSMUSG00000019947	ENSMUSG00000019947	ENSMUSG00000019947
ENSMUSG00000037447	ENSMUSG00000025656	ENSMUSG00000048118	ENSMUSG00000025234	ENSMUSG00000025234	ENSMUSG00000025234
ENSMUSG00000019947	ENSMUSG00000007880	ENSMUSG00000039219	ENSMUSG00000064145	ENSMUSG00000064145	ENSMUSG00000064145
ENSMUSG00000025234	ENSMUSG00000069729	ENSMUSG00000037447	ENSMUSG00000060904	ENSMUSG00000060904	ENSMUSG00000060904
ENSMUSG00000064145	ENSMUSG00000033237	ENSMUSG00000019947	ENSMUSG00000025870	ENSMUSG00000025870	ENSMUSG00000025870
ENSMUSG00000060904	ENSMUSG00000019564	ENSMUSG00000025234	ENSMUSG00000022911	ENSMUSG00000022911	ENSMUSG00000022911
ENSMUSG00000025870	ENSMUSG00000004661	ENSMUSG00000064145	ENSMUSG00000027122	ENSMUSG00000027122	ENSMUSG00000027122
ENSMUSG00000022911	ENSMUSG00000048118	ENSMUSG00000060904	ENSMUSG00000042348	ENSMUSG00000042348	ENSMUSG00000042348
ENSMUSG00000027122	ENSMUSG00000039219	ENSMUSG00000025870	ENSMUSG00000057594	ENSMUSG00000057594	ENSMUSG00000057594
ENSMUSG00000042348	ENSMUSG00000037447	ENSMUSG00000022911	ENSMUSG00000024944	ENSMUSG00000024944	ENSMUSG00000024944
ENSMUSG00000057594	ENSMUSG00000019947	ENSMUSG00000027122	ENSMUSG00000031776	ENSMUSG00000031776	ENSMUSG00000031776
ENSMUSG00000024944	ENSMUSG00000025234	ENSMUSG00000042348	ENSMUSG00000025035	ENSMUSG00000025035	ENSMUSG00000025035
ENSMUSG00000031776	ENSMUSG00000064145	ENSMUSG00000057594	ENSMUSG00000047446	ENSMUSG00000047446	ENSMUSG00000047446
ENSMUSG00000025035	ENSMUSG00000060904	ENSMUSG00000024944	ENSMUSG00000049866	ENSMUSG00000049866	ENSMUSG00000049866
ENSMUSG00000047446	ENSMUSG00000025870	ENSMUSG00000031776	ENSMUSG00000034936	ENSMUSG00000034936	ENSMUSG00000034936
ENSMUSG00000049866	ENSMUSG00000022911	ENSMUSG00000025035	ENSMUSG00000036093	ENSMUSG00000036093	ENSMUSG00000036093
ENSMUSG00000034936	ENSMUSG00000027122	ENSMUSG00000047446	ENSMUSG00000017418	ENSMUSG00000017418	ENSMUSG00000017418
ENSMUSG00000036093	ENSMUSG00000042348	ENSMUSG00000049866	ENSMUSG00000038352	ENSMUSG00000038352	ENSMUSG00000038352
ENSMUSG00000017418	ENSMUSG00000057594	ENSMUSG00000034936	ENSMUSG00000022722	ENSMUSG00000022722	ENSMUSG00000022722
ENSMUSG00000038352	ENSMUSG00000024944	ENSMUSG00000036093	ENSMUSG00000030654	ENSMUSG00000030654	ENSMUSG00000030654
ENSMUSG00000022722	ENSMUSG00000031776	ENSMUSG00000017418	ENSMUSG00000029404	ENSMUSG00000029404	ENSMUSG00000029404
ENSMUSG00000030654	ENSMUSG00000025035	ENSMUSG00000038352	ENSMUSG00000035199	ENSMUSG00000035199	ENSMUSG00000035199
ENSMUSG00000029404	ENSMUSG00000047446	ENSMUSG00000022722	ENSMUSG00000026960	ENSMUSG00000026960	ENSMUSG00000026960
ENSMUSG00000035199	ENSMUSG00000049866	ENSMUSG00000030654	ENSMUSG00000026426	ENSMUSG00000026426	ENSMUSG00000026426
ENSMUSG00000026960	ENSMUSG00000034936	ENSMUSG00000029404	ENSMUSG00000030105	ENSMUSG00000030105	ENSMUSG00000030105
ENSMUSG00000026426	ENSMUSG00000036093	ENSMUSG00000035199	ENSMUSG00000027599	ENSMUSG00000027599	ENSMUSG00000027599
ENSMUSG00000030105	ENSMUSG00000017418	ENSMUSG00000026960	ENSMUSG00000038525	ENSMUSG00000038525	ENSMUSG00000038525
ENSMUSG00000027599	ENSMUSG00000038352	ENSMUSG00000026426	ENSMUSG00000071324	ENSMUSG00000071324	ENSMUSG00000071324
ENSMUSG00000038525	ENSMUSG00000022722	ENSMUSG00000030105	ENSMUSG00000037683	ENSMUSG00000042178	ENSMUSG00000042178
ENSMUSG00000071324	ENSMUSG00000030654	ENSMUSG00000027599	ENSMUSG00000061802	ENSMUSG00000002343	ENSMUSG00000002343
ENSMUSG00000042178	ENSMUSG00000029404	ENSMUSG00000038525	ENSMUSG00000042178	ENSMUSG00000057219	ENSMUSG00000057219
ENSMUSG00000002343	ENSMUSG00000035199	ENSMUSG00000071324	ENSMUSG00000002343	ENSMUSG00000032468	ENSMUSG00000032468
ENSMUSG00000057219	ENSMUSG00000026960	ENSMUSG00000037683	ENSMUSG00000057219	ENSMUSG00000062590	ENSMUSG00000062590
ENSMUSG00000032468	ENSMUSG00000026426	ENSMUSG00000061802	ENSMUSG00000032468	ENSMUSG00000033460	ENSMUSG00000033460
ENSMUSG00000062590	ENSMUSG00000030105	ENSMUSG00000042178	ENSMUSG00000062590	ENSMUSG00000033436	ENSMUSG00000033436
ENSMUSG00000033460	ENSMUSG00000027599	ENSMUSG00000002343	ENSMUSG00000033460	ENSMUSG00000049047	ENSMUSG00000049047
ENSMUSG00000033436	ENSMUSG00000038525	ENSMUSG00000057219	ENSMUSG00000033436	ENSMUSG00000049804	ENSMUSG00000049804
ENSMUSG00000049047	ENSMUSG00000071324	ENSMUSG00000032468	ENSMUSG00000049047	ENSMUSG00000072969	ENSMUSG00000072969
ENSMUSG00000049804	ENSMUSG00000037683	ENSMUSG00000062590	ENSMUSG00000049804	ENSMUSG00000050394	ENSMUSG00000050394
ENSMUSG00000072969	ENSMUSG00000061802	ENSMUSG00000033460	ENSMUSG00000072969	ENSMUSG00000061759	ENSMUSG00000061759
ENSMUSG00000050394	ENSMUSG00000042178	ENSMUSG00000033436	ENSMUSG00000050394	ENSMUSG00000015522	ENSMUSG00000015522
ENSMUSG00000061759	ENSMUSG00000002343	ENSMUSG00000049047	ENSMUSG00000061759	ENSMUSG00000015709	ENSMUSG00000015709
ENSMUSG00000015522	ENSMUSG00000057219	ENSMUSG00000049804	ENSMUSG00000015522	ENSMUSG00000055116	ENSMUSG00000055116
ENSMUSG00000015709	ENSMUSG00000032468	ENSMUSG00000072969	ENSMUSG00000015709	ENSMUSG00000040187	ENSMUSG00000040187
ENSMUSG00000055116	ENSMUSG00000062590	ENSMUSG00000050394	ENSMUSG00000055116	ENSMUSG00000029621	ENSMUSG00000029621
ENSMUSG00000040187	ENSMUSG00000033460	ENSMUSG00000061759	ENSMUSG00000040187	ENSMUSG00000029622	ENSMUSG00000029622
ENSMUSG00000029621	ENSMUSG00000033436	ENSMUSG00000015522	ENSMUSG00000029621	ENSMUSG00000006304	ENSMUSG00000006304
ENSMUSG00000029622	ENSMUSG00000049047	ENSMUSG00000015709	ENSMUSG00000029622	ENSMUSG00000029465	ENSMUSG00000029465
ENSMUSG00000006304	ENSMUSG00000049804	ENSMUSG00000055116	ENSMUSG00000006304	ENSMUSG00000079426	ENSMUSG00000079426
ENSMUSG00000029465	ENSMUSG00000072969	ENSMUSG00000040187	ENSMUSG00000029465	ENSMUSG00000008475	ENSMUSG00000008475
ENSMUSG00000079426	ENSMUSG00000050394	ENSMUSG00000029621	ENSMUSG00000079426	ENSMUSG00000026755	ENSMUSG00000026755
ENSMUSG00000008475	ENSMUSG00000061759	ENSMUSG00000029622	ENSMUSG00000008475	ENSMUSG00000039043	ENSMUSG00000039043
ENSMUSG00000026755	ENSMUSG00000015522	ENSMUSG00000006304	ENSMUSG00000026755	ENSMUSG00000007656	ENSMUSG00000007656
ENSMUSG00000039043	ENSMUSG00000015709	ENSMUSG00000029465	ENSMUSG00000039043	ENSMUSG00000032503	ENSMUSG00000032503
ENSMUSG00000007656	ENSMUSG00000055116	ENSMUSG00000079426	ENSMUSG00000007656	ENSMUSG00000060890	ENSMUSG00000060890
ENSMUSG00000032503	ENSMUSG00000040187	ENSMUSG00000008475	ENSMUSG00000032503	ENSMUSG00000018909	ENSMUSG00000018909
ENSMUSG00000060890	ENSMUSG00000029621	ENSMUSG00000026755	ENSMUSG00000018909	ENSMUSG00000060216	ENSMUSG00000060216
ENSMUSG00000018909	ENSMUSG00000029622	ENSMUSG00000039043	ENSMUSG00000060216	ENSMUSG00000026972	ENSMUSG00000026972
ENSMUSG00000060216	ENSMUSG00000006304	ENSMUSG00000007656	ENSMUSG00000026972	ENSMUSG00000002910	ENSMUSG00000002910
ENSMUSG00000026972	ENSMUSG00000029465	ENSMUSG00000032503	ENSMUSG00000002910	ENSMUSG00000074794	ENSMUSG00000074794
ENSMUSG00000002910	ENSMUSG00000079426	ENSMUSG00000018909	ENSMUSG00000074794	ENSMUSG00000042659	ENSMUSG00000042659
ENSMUSG00000074794	ENSMUSG00000008475	ENSMUSG00000060216	ENSMUSG00000042659	ENSMUSG00000022620	ENSMUSG00000022620
ENSMUSG00000042659	ENSMUSG00000026755	ENSMUSG00000026972	ENSMUSG00000022620	ENSMUSG00000042082	ENSMUSG00000042082
ENSMUSG00000022620	ENSMUSG00000039043	ENSMUSG00000002910	ENSMUSG00000042082	ENSMUSG00000020604	ENSMUSG00000020604
ENSMUSG00000042082	ENSMUSG00000007656	ENSMUSG00000074794	ENSMUSG00000020604	ENSMUSG00000046561	ENSMUSG00000046561
ENSMUSG00000020604	ENSMUSG00000032503	ENSMUSG00000042659	ENSMUSG00000036412	ENSMUSG00000021592	ENSMUSG00000021592
ENSMUSG00000046561	ENSMUSG00000018909	ENSMUSG00000022620	ENSMUSG00000046561	ENSMUSG00000034842	ENSMUSG00000034842
ENSMUSG00000021592	ENSMUSG00000060216	ENSMUSG00000042082	ENSMUSG00000021592	ENSMUSG00000031982	ENSMUSG00000031982
ENSMUSG00000034842	ENSMUSG00000026972	ENSMUSG00000020604	ENSMUSG00000034842	ENSMUSG00000000325	ENSMUSG00000000325
ENSMUSG00000031982	ENSMUSG00000002910	ENSMUSG00000036412	ENSMUSG00000031982	ENSMUSG00000035277	ENSMUSG00000035277
ENSMUSG00000000325	ENSMUSG00000074794	ENSMUSG00000046561	ENSMUSG00000000325	ENSMUSG00000048355	ENSMUSG00000048355
ENSMUSG00000035277	ENSMUSG00000042659	ENSMUSG00000021592	ENSMUSG00000035277	ENSMUSG00000048040	ENSMUSG00000048040
ENSMUSG00000048355	ENSMUSG00000022620	ENSMUSG00000034842	ENSMUSG00000048355	ENSMUSG00000003559	ENSMUSG00000003559
ENSMUSG00000048040	ENSMUSG00000042082	ENSMUSG00000031982	ENSMUSG00000048040	ENSMUSG00000031591	ENSMUSG00000031591
ENSMUSG00000003559	ENSMUSG00000020604	ENSMUSG00000000325	ENSMUSG00000003559	ENSMUSG00000024887	ENSMUSG00000024887
ENSMUSG00000031591	ENSMUSG00000036412	ENSMUSG00000035277	ENSMUSG00000031591	ENSMUSG00000022377	ENSMUSG00000022377
ENSMUSG00000024887	ENSMUSG00000046561	ENSMUSG00000048355	ENSMUSG00000024887	ENSMUSG00000052632	ENSMUSG00000052632
ENSMUSG00000022377	ENSMUSG00000021592	ENSMUSG00000048040	ENSMUSG00000022377	ENSMUSG00000036995	ENSMUSG00000036995
ENSMUSG00000052632	ENSMUSG00000034842	ENSMUSG00000003559	ENSMUSG00000052632	ENSMUSG00000026311	ENSMUSG00000026311
ENSMUSG00000036995	ENSMUSG00000031982	ENSMUSG00000031591	ENSMUSG00000036995	ENSMUSG00000031382	ENSMUSG00000031382
ENSMUSG00000026311	ENSMUSG00000000325	ENSMUSG00000024887	ENSMUSG00000026311	ENSMUSG00000033781	ENSMUSG00000033781
ENSMUSG00000031382	ENSMUSG00000035277	ENSMUSG00000022377	ENSMUSG00000031382	ENSMUSG00000034768	ENSMUSG00000034768
ENSMUSG00000033781	ENSMUSG00000048355	ENSMUSG00000052632	ENSMUSG00000033781	ENSMUSG00000021200	ENSMUSG00000021200
ENSMUSG00000034768	ENSMUSG00000048040	ENSMUSG00000036995	ENSMUSG00000034768	ENSMUSG00000020305	ENSMUSG00000020305
ENSMUSG00000021200	ENSMUSG00000003559	ENSMUSG00000026311	ENSMUSG00000021200	ENSMUSG00000042607	ENSMUSG00000039483
ENSMUSG00000020305	ENSMUSG00000031591	ENSMUSG00000031382	ENSMUSG00000020305	ENSMUSG00000039483	ENSMUSG00000030509
ENSMUSG00000042607	ENSMUSG00000024887	ENSMUSG00000033781	ENSMUSG00000039483	ENSMUSG00000030509	ENSMUSG00000048175
ENSMUSG00000039483	ENSMUSG00000022377	ENSMUSG00000034768	ENSMUSG00000030509	ENSMUSG00000048175	ENSMUSG00000044475
ENSMUSG00000030509	ENSMUSG00000052632	ENSMUSG00000021200	ENSMUSG00000048175	ENSMUSG00000044475	ENSMUSG00000020412
ENSMUSG00000048175	ENSMUSG00000036995	ENSMUSG00000020305	ENSMUSG00000044475	ENSMUSG00000020412	ENSMUSG00000038774
ENSMUSG00000044475	ENSMUSG00000026311	ENSMUSG00000042607	ENSMUSG00000020412	ENSMUSG00000038774	ENSMUSG00000020052
ENSMUSG00000020412	ENSMUSG00000031382	ENSMUSG00000039483	ENSMUSG00000038774	ENSMUSG00000020052	ENSMUSG00000019857
ENSMUSG00000038774	ENSMUSG00000033781	ENSMUSG00000030509	ENSMUSG00000020052	ENSMUSG00000019857	ENSMUSG00000028053
ENSMUSG00000020052	ENSMUSG00000034768	ENSMUSG00000048175	ENSMUSG00000019857	ENSMUSG00000028053	ENSMUSG00000031575
ENSMUSG00000019857	ENSMUSG00000021200	ENSMUSG00000044475	ENSMUSG00000028053	ENSMUSG00000031575	ENSMUSG00000023017
ENSMUSG00000028053	ENSMUSG00000020305	ENSMUSG00000020412	ENSMUSG00000031575	ENSMUSG00000023017	ENSMUSG00000020704
ENSMUSG00000031575	ENSMUSG00000042607	ENSMUSG00000038774	ENSMUSG00000023017	ENSMUSG00000020704	ENSMUSG00000033007
ENSMUSG00000023017	ENSMUSG00000039483	ENSMUSG00000020052	ENSMUSG00000020704	ENSMUSG00000033007	ENSMUSG00000025533
ENSMUSG00000020704	ENSMUSG00000030509	ENSMUSG00000019857	ENSMUSG00000033007	ENSMUSG00000025533	ENSMUSG00000052456
ENSMUSG00000033007	ENSMUSG00000048175	ENSMUSG00000028053	ENSMUSG00000025533	ENSMUSG00000052456	ENSMUSG00000029752
ENSMUSG00000025533	ENSMUSG00000044475	ENSMUSG00000031575	ENSMUSG00000052456	ENSMUSG00000029752	ENSMUSG00000026095
ENSMUSG00000052456	ENSMUSG00000020412	ENSMUSG00000023017	ENSMUSG00000029752	ENSMUSG00000026095	ENSMUSG00000020774
ENSMUSG00000029752	ENSMUSG00000038774	ENSMUSG00000020704	ENSMUSG00000026095	ENSMUSG00000020774	ENSMUSG00000037686
ENSMUSG00000026095	ENSMUSG00000020052	ENSMUSG00000033007	ENSMUSG00000020774	ENSMUSG00000037686	ENSMUSG00000028207
ENSMUSG00000020774	ENSMUSG00000019857	ENSMUSG00000025533	ENSMUSG00000038704	ENSMUSG00000028207	ENSMUSG00000046378
ENSMUSG00000037686	ENSMUSG00000028053	ENSMUSG00000052456	ENSMUSG00000037686	ENSMUSG00000046378	ENSMUSG00000029348
ENSMUSG00000028207	ENSMUSG00000031575	ENSMUSG00000029752	ENSMUSG00000028207	ENSMUSG00000029348	ENSMUSG00000021388
ENSMUSG00000046378	ENSMUSG00000023017	ENSMUSG00000026095	ENSMUSG00000046378	ENSMUSG00000021388	ENSMUSG00000033508
ENSMUSG00000029348	ENSMUSG00000020704	ENSMUSG00000020774	ENSMUSG00000029348	ENSMUSG00000033508	ENSMUSG00000025142
ENSMUSG00000021388	ENSMUSG00000033007	ENSMUSG00000038704	ENSMUSG00000021388	ENSMUSG00000025142	ENSMUSG00000024654
ENSMUSG00000033508	ENSMUSG00000025533	ENSMUSG00000037686	ENSMUSG00000033508	ENSMUSG00000024654	ENSMUSG00000076441
ENSMUSG00000025142	ENSMUSG00000052456	ENSMUSG00000028207	ENSMUSG00000025142	ENSMUSG00000076441	ENSMUSG00000032567
ENSMUSG00000024654	ENSMUSG00000029752	ENSMUSG00000046378	ENSMUSG00000024654	ENSMUSG00000032567	ENSMUSG00000026587
ENSMUSG00000076441	ENSMUSG00000026095	ENSMUSG00000029348	ENSMUSG00000076441	ENSMUSG00000026587	ENSMUSG00000028373
ENSMUSG00000032567	ENSMUSG00000020774	ENSMUSG00000021388	ENSMUSG00000032567	ENSMUSG00000028373	ENSMUSG00000040250
ENSMUSG00000026587	ENSMUSG00000038704	ENSMUSG00000033508	ENSMUSG00000026587	ENSMUSG00000040250	ENSMUSG00000042548
ENSMUSG00000028373	ENSMUSG00000037686	ENSMUSG00000025142	ENSMUSG00000028373	ENSMUSG00000042548	ENSMUSG00000037486
ENSMUSG00000040250	ENSMUSG00000028207	ENSMUSG00000024654	ENSMUSG00000040250	ENSMUSG00000037486	ENSMUSG00000045215
ENSMUSG00000042548	ENSMUSG00000046378	ENSMUSG00000076441	ENSMUSG00000042548	ENSMUSG00000045215	ENSMUSG00000013662
ENSMUSG00000037486	ENSMUSG00000029348	ENSMUSG00000032567	ENSMUSG00000037486	ENSMUSG00000013662	ENSMUSG00000022360
ENSMUSG00000045215	ENSMUSG00000021388	ENSMUSG00000026587	ENSMUSG00000045215	ENSMUSG00000022360	ENSMUSG00000052812
ENSMUSG00000013662	ENSMUSG00000033508	ENSMUSG00000028373	ENSMUSG00000013662	ENSMUSG00000052812	ENSMUSG00000029036
ENSMUSG00000022360	ENSMUSG00000025142	ENSMUSG00000040250	ENSMUSG00000022360	ENSMUSG00000029036	ENSMUSG00000017550
ENSMUSG00000052812	ENSMUSG00000024654	ENSMUSG00000042548	ENSMUSG00000052812	ENSMUSG00000017550	ENSMUSG00000024426
ENSMUSG00000029036	ENSMUSG00000076441	ENSMUSG00000037486	ENSMUSG00000029036	ENSMUSG00000024426	ENSMUSG00000034958
ENSMUSG00000017550	ENSMUSG00000032567	ENSMUSG00000045215	ENSMUSG00000017550	ENSMUSG00000034958	ENSMUSG00000085779
ENSMUSG00000024426	ENSMUSG00000026587	ENSMUSG00000013662	ENSMUSG00000024426	ENSMUSG00000085779	ENSMUSG00000030850
ENSMUSG00000034958	ENSMUSG00000028373	ENSMUSG00000022360	ENSMUSG00000034958	ENSMUSG00000030850	ENSMUSG00000023027
ENSMUSG00000085779	ENSMUSG00000040250	ENSMUSG00000052812	ENSMUSG00000085779	ENSMUSG00000023027	ENSMUSG00000027104
ENSMUSG00000030850	ENSMUSG00000042548	ENSMUSG00000029036	ENSMUSG00000030850	ENSMUSG00000027104	ENSMUSG00000026628
ENSMUSG00000023027	ENSMUSG00000037486	ENSMUSG00000017550	ENSMUSG00000023027	ENSMUSG00000026628	ENSMUSG00000042406
ENSMUSG00000027104	ENSMUSG00000045215	ENSMUSG00000024426	ENSMUSG00000027104	ENSMUSG00000042406	ENSMUSG00000038539
ENSMUSG00000026628	ENSMUSG00000013662	ENSMUSG00000034958	ENSMUSG00000026628	ENSMUSG00000038539	ENSMUSG00000026663
ENSMUSG00000042406	ENSMUSG00000022360	ENSMUSG00000085779	ENSMUSG00000042406	ENSMUSG00000026663	ENSMUSG00000015461
ENSMUSG00000038539	ENSMUSG00000052812	ENSMUSG00000030850	ENSMUSG00000038539	ENSMUSG00000015461	ENSMUSG00000099083
ENSMUSG00000026663	ENSMUSG00000029036	ENSMUSG00000023027	ENSMUSG00000026663	ENSMUSG00000099083	ENSMUSG00000030213
ENSMUSG00000015461	ENSMUSG00000017550	ENSMUSG00000027104	ENSMUSG00000015461	ENSMUSG00000030213	ENSMUSG00000021619
ENSMUSG00000099083	ENSMUSG00000024426	ENSMUSG00000026628	ENSMUSG00000099083	ENSMUSG00000021619	ENSMUSG00000037204
ENSMUSG00000030213	ENSMUSG00000034958	ENSMUSG00000042406	ENSMUSG00000030213	ENSMUSG00000037204	ENSMUSG00000032905
ENSMUSG00000021619	ENSMUSG00000085779	ENSMUSG00000038539	ENSMUSG00000021619	ENSMUSG00000032905	ENSMUSG00000027244
ENSMUSG00000037204	ENSMUSG00000030850	ENSMUSG00000026663	ENSMUSG00000037204	ENSMUSG00000027244	ENSMUSG00000037526
ENSMUSG00000032905	ENSMUSG00000023027	ENSMUSG00000015461	ENSMUSG00000032905	ENSMUSG00000037526	ENSMUSG00000026289
ENSMUSG00000027244	ENSMUSG00000027104	ENSMUSG00000099083	ENSMUSG00000027244	ENSMUSG00000026289	ENSMUSG00000047767
ENSMUSG00000037526	ENSMUSG00000026628	ENSMUSG00000030213	ENSMUSG00000037526	ENSMUSG00000047767	ENSMUSG00000024773
ENSMUSG00000026289	ENSMUSG00000042406	ENSMUSG00000021619	ENSMUSG00000026289	ENSMUSG00000024773	ENSMUSG00000041341
ENSMUSG00000047767	ENSMUSG00000038539	ENSMUSG00000037204	ENSMUSG00000047767	ENSMUSG00000041341	ENSMUSG00000022663
ENSMUSG00000024773	ENSMUSG00000026663	ENSMUSG00000032905	ENSMUSG00000024773	ENSMUSG00000022663	ENSMUSG00000079418
ENSMUSG00000041341	ENSMUSG00000015461	ENSMUSG00000027244	ENSMUSG00000041341	ENSMUSG00000079418	ENSMUSG00000026280
ENSMUSG00000022663	ENSMUSG00000099083	ENSMUSG00000037526	ENSMUSG00000022663	ENSMUSG00000026280	ENSMUSG00000028550
ENSMUSG00000079418	ENSMUSG00000030213	ENSMUSG00000026289	ENSMUSG00000079418	ENSMUSG00000028550	ENSMUSG00000002820
ENSMUSG00000026280	ENSMUSG00000021619	ENSMUSG00000047767	ENSMUSG00000026280	ENSMUSG00000002820	ENSMUSG00000038160
ENSMUSG00000028550	ENSMUSG00000037204	ENSMUSG00000024773	ENSMUSG00000028550	ENSMUSG00000038160	ENSMUSG00000030314
ENSMUSG00000002820	ENSMUSG00000032905	ENSMUSG00000041341	ENSMUSG00000002820	ENSMUSG00000030314	ENSMUSG00000033124
ENSMUSG00000038160	ENSMUSG00000027244	ENSMUSG00000022663	ENSMUSG00000038160	ENSMUSG00000033124	ENSMUSG00000038295
ENSMUSG00000030314	ENSMUSG00000037526	ENSMUSG00000079418	ENSMUSG00000030314	ENSMUSG00000038295	ENSMUSG00000062031
ENSMUSG00000033124	ENSMUSG00000026289	ENSMUSG00000026280	ENSMUSG00000033124	ENSMUSG00000062031	ENSMUSG00000026192
ENSMUSG00000038295	ENSMUSG00000047767	ENSMUSG00000028550	ENSMUSG00000038295	ENSMUSG00000026192	ENSMUSG00000021066
ENSMUSG00000062031	ENSMUSG00000024773	ENSMUSG00000002820	ENSMUSG00000062031	ENSMUSG00000021066	ENSMUSG00000059811
ENSMUSG00000026192	ENSMUSG00000041341	ENSMUSG00000038160	ENSMUSG00000026192	ENSMUSG00000059811	ENSMUSG00000024759
ENSMUSG00000021066	ENSMUSG00000022663	ENSMUSG00000030314	ENSMUSG00000021066	ENSMUSG00000024759	ENSMUSG00000034218
ENSMUSG00000059811	ENSMUSG00000079418	ENSMUSG00000033124	ENSMUSG00000059811	ENSMUSG00000034218	ENSMUSG00000047388
ENSMUSG00000024759	ENSMUSG00000026280	ENSMUSG00000038295	ENSMUSG00000024759	ENSMUSG00000047388	ENSMUSG00000004263
ENSMUSG00000034218	ENSMUSG00000028550	ENSMUSG00000062031	ENSMUSG00000034218	ENSMUSG00000004263	ENSMUSG00000037621
ENSMUSG00000047388	ENSMUSG00000002820	ENSMUSG00000026192	ENSMUSG00000047388	ENSMUSG00000037621	ENSMUSG00000018585
ENSMUSG00000004263	ENSMUSG00000038160	ENSMUSG00000021066	ENSMUSG00000004263	ENSMUSG00000018585	ENSMUSG00000025324
ENSMUSG00000037621	ENSMUSG00000030314	ENSMUSG00000059811	ENSMUSG00000037621	ENSMUSG00000025324	ENSMUSG00000055415
ENSMUSG00000018585	ENSMUSG00000033124	ENSMUSG00000024759	ENSMUSG00000018585	ENSMUSG00000055415	ENSMUSG00000046808
ENSMUSG00000025324	ENSMUSG00000038295	ENSMUSG00000034218	ENSMUSG00000025324	ENSMUSG00000046808	ENSMUSG00000031441
ENSMUSG00000055415	ENSMUSG00000062031	ENSMUSG00000047388	ENSMUSG00000055415	ENSMUSG00000031441	ENSMUSG00000037400
ENSMUSG00000046808	ENSMUSG00000026192	ENSMUSG00000004263	ENSMUSG00000046808	ENSMUSG00000037400	ENSMUSG00000062949
ENSMUSG00000031441	ENSMUSG00000021066	ENSMUSG00000037621	ENSMUSG00000031441	ENSMUSG00000062949	ENSMUSG00000031862
ENSMUSG00000037400	ENSMUSG00000059811	ENSMUSG00000018585	ENSMUSG00000037400	ENSMUSG00000031862	ENSMUSG00000036622
ENSMUSG00000062949	ENSMUSG00000024759	ENSMUSG00000025324	ENSMUSG00000062949	ENSMUSG00000036622	ENSMUSG00000022533
ENSMUSG00000031862	ENSMUSG00000034218	ENSMUSG00000055415	ENSMUSG00000031862	ENSMUSG00000022533	ENSMUSG00000038094
ENSMUSG00000036622	ENSMUSG00000047388	ENSMUSG00000046808	ENSMUSG00000036622	ENSMUSG00000038094	ENSMUSG00000048939
ENSMUSG00000022533	ENSMUSG00000004263	ENSMUSG00000031441	ENSMUSG00000022533	ENSMUSG00000048939	ENSMUSG00000033161
ENSMUSG00000038094	ENSMUSG00000037621	ENSMUSG00000037400	ENSMUSG00000038094	ENSMUSG00000033161	ENSMUSG00000007097
ENSMUSG00000048939	ENSMUSG00000018585	ENSMUSG00000062949	ENSMUSG00000048939	ENSMUSG00000007097	ENSMUSG00000040907
ENSMUSG00000033161	ENSMUSG00000025324	ENSMUSG00000031862	ENSMUSG00000033161	ENSMUSG00000040907	ENSMUSG00000026576
ENSMUSG00000007097	ENSMUSG00000055415	ENSMUSG00000036622	ENSMUSG00000007097	ENSMUSG00000026576	ENSMUSG00000041329
ENSMUSG00000040907	ENSMUSG00000046808	ENSMUSG00000022533	ENSMUSG00000040907	ENSMUSG00000041329	ENSMUSG00000032412
ENSMUSG00000026576	ENSMUSG00000031441	ENSMUSG00000038094	ENSMUSG00000026576	ENSMUSG00000032412	ENSMUSG00000029467
ENSMUSG00000041329	ENSMUSG00000037400	ENSMUSG00000048939	ENSMUSG00000041329	ENSMUSG00000029467	ENSMUSG00000020788
ENSMUSG00000032412	ENSMUSG00000062949	ENSMUSG00000033161	ENSMUSG00000032412	ENSMUSG00000020788	ENSMUSG00000019943
ENSMUSG00000029467	ENSMUSG00000031862	ENSMUSG00000007097	ENSMUSG00000029467	ENSMUSG00000019943	ENSMUSG00000030302
ENSMUSG00000020788	ENSMUSG00000036622	ENSMUSG00000040907	ENSMUSG00000020788	ENSMUSG00000030302	ENSMUSG00000031376
ENSMUSG00000019943	ENSMUSG00000022533	ENSMUSG00000026576	ENSMUSG00000019943	ENSMUSG00000031376	ENSMUSG00000026463
ENSMUSG00000030302	ENSMUSG00000038094	ENSMUSG00000041329	ENSMUSG00000030302	ENSMUSG00000026463	ENSMUSG00000032570
ENSMUSG00000031376	ENSMUSG00000048939	ENSMUSG00000032412	ENSMUSG00000031376	ENSMUSG00000032570	ENSMUSG00000025428
ENSMUSG00000026463	ENSMUSG00000033161	ENSMUSG00000029467	ENSMUSG00000026463	ENSMUSG00000025428	ENSMUSG00000025393
ENSMUSG00000032570	ENSMUSG00000007097	ENSMUSG00000020788	ENSMUSG00000032570	ENSMUSG00000025393	ENSMUSG00000025781
ENSMUSG00000025428	ENSMUSG00000040907	ENSMUSG00000019943	ENSMUSG00000034112	ENSMUSG00000025781	ENSMUSG00000003072
ENSMUSG00000025393	ENSMUSG00000026576	ENSMUSG00000030302	ENSMUSG00000025428	ENSMUSG00000003072	ENSMUSG00000016252
ENSMUSG00000025781	ENSMUSG00000041329	ENSMUSG00000031376	ENSMUSG00000025393	ENSMUSG00000016252	ENSMUSG00000000563
ENSMUSG00000003072	ENSMUSG00000032412	ENSMUSG00000026463	ENSMUSG00000025781	ENSMUSG00000000563	ENSMUSG00000006057
ENSMUSG00000016252	ENSMUSG00000029467	ENSMUSG00000032570	ENSMUSG00000003072	ENSMUSG00000006057	ENSMUSG00000018770
ENSMUSG00000000563	ENSMUSG00000020788	ENSMUSG00000034112	ENSMUSG00000016252	ENSMUSG00000018770	ENSMUSG00000034566
ENSMUSG00000006057	ENSMUSG00000019943	ENSMUSG00000025428	ENSMUSG00000000563	ENSMUSG00000034566	ENSMUSG00000022890
ENSMUSG00000018770	ENSMUSG00000030302	ENSMUSG00000025393	ENSMUSG00000006057	ENSMUSG00000022890	ENSMUSG00000038690
ENSMUSG00000034566	ENSMUSG00000031376	ENSMUSG00000025781	ENSMUSG00000018770	ENSMUSG00000038690	ENSMUSG00000050856
ENSMUSG00000022890	ENSMUSG00000026463	ENSMUSG00000003072	ENSMUSG00000034566	ENSMUSG00000050856	ENSMUSG00000038717
ENSMUSG00000038690	ENSMUSG00000032570	ENSMUSG00000016252	ENSMUSG00000022890	ENSMUSG00000038717	ENSMUSG00000022956
ENSMUSG00000050856	ENSMUSG00000034112	ENSMUSG00000000563	ENSMUSG00000038690	ENSMUSG00000022956	ENSMUSG00000054894
ENSMUSG00000038717	ENSMUSG00000025428	ENSMUSG00000006057	ENSMUSG00000050856	ENSMUSG00000054894	ENSMUSG00000057229
ENSMUSG00000022956	ENSMUSG00000025393	ENSMUSG00000018770	ENSMUSG00000038717	ENSMUSG00000057229	ENSMUSG00000019087
ENSMUSG00000054894	ENSMUSG00000025781	ENSMUSG00000034566	ENSMUSG00000022956	ENSMUSG00000019087	ENSMUSG00000078958
ENSMUSG00000057229	ENSMUSG00000003072	ENSMUSG00000022890	ENSMUSG00000054894	ENSMUSG00000078958	ENSMUSG00000031007
ENSMUSG00000019087	ENSMUSG00000016252	ENSMUSG00000038690	ENSMUSG00000057229	ENSMUSG00000031007	ENSMUSG00000019302
ENSMUSG00000078958	ENSMUSG00000000563	ENSMUSG00000050856	ENSMUSG00000019087	ENSMUSG00000019302	ENSMUSG00000038023
ENSMUSG00000031007	ENSMUSG00000006057	ENSMUSG00000038717	ENSMUSG00000078958	ENSMUSG00000038023	ENSMUSG00000033379
ENSMUSG00000019302	ENSMUSG00000018770	ENSMUSG00000022956	ENSMUSG00000031007	ENSMUSG00000033379	ENSMUSG00000024121
ENSMUSG00000038023	ENSMUSG00000034566	ENSMUSG00000054894	ENSMUSG00000019302	ENSMUSG00000024121	ENSMUSG00000013160
ENSMUSG00000033379	ENSMUSG00000022890	ENSMUSG00000057229	ENSMUSG00000038023	ENSMUSG00000013160	ENSMUSG00000015575
ENSMUSG00000024121	ENSMUSG00000038690	ENSMUSG00000019087	ENSMUSG00000033379	ENSMUSG00000015575	ENSMUSG00000039347
ENSMUSG00000013160	ENSMUSG00000050856	ENSMUSG00000078958	ENSMUSG00000024121	ENSMUSG00000039347	ENSMUSG00000052459
ENSMUSG00000015575	ENSMUSG00000038717	ENSMUSG00000031007	ENSMUSG00000013160	ENSMUSG00000052459	ENSMUSG00000006273
ENSMUSG00000039347	ENSMUSG00000022956	ENSMUSG00000019302	ENSMUSG00000015575	ENSMUSG00000006273	ENSMUSG00000022295
ENSMUSG00000052459	ENSMUSG00000054894	ENSMUSG00000038023	ENSMUSG00000039347	ENSMUSG00000022295	ENSMUSG00000021114
ENSMUSG00000006273	ENSMUSG00000057229	ENSMUSG00000033379	ENSMUSG00000052459	ENSMUSG00000021114	ENSMUSG00000019210
ENSMUSG00000022295	ENSMUSG00000019087	ENSMUSG00000024121	ENSMUSG00000006273	ENSMUSG00000019210	ENSMUSG00000004285
ENSMUSG00000021114	ENSMUSG00000078958	ENSMUSG00000013160	ENSMUSG00000022295	ENSMUSG00000004285	ENSMUSG00000039105
ENSMUSG00000019210	ENSMUSG00000031007	ENSMUSG00000015575	ENSMUSG00000020566	ENSMUSG00000039105	ENSMUSG00000024403
ENSMUSG00000004285	ENSMUSG00000019302	ENSMUSG00000039347	ENSMUSG00000021114	ENSMUSG00000024403	ENSMUSG00000033793
ENSMUSG00000039105	ENSMUSG00000038023	ENSMUSG00000052459	ENSMUSG00000019210	ENSMUSG00000033793	ENSMUSG00000033792
ENSMUSG00000024403	ENSMUSG00000033379	ENSMUSG00000006273	ENSMUSG00000004285	ENSMUSG00000033792	ENSMUSG00000006567
ENSMUSG00000033793	ENSMUSG00000024121	ENSMUSG00000022295	ENSMUSG00000039105	ENSMUSG00000006567	ENSMUSG00000037685
ENSMUSG00000033792	ENSMUSG00000013160	ENSMUSG00000020566	ENSMUSG00000024403	ENSMUSG00000037685	ENSMUSG00000021983
ENSMUSG00000006567	ENSMUSG00000015575	ENSMUSG00000021114	ENSMUSG00000033793	ENSMUSG00000021983	ENSMUSG00000039529
ENSMUSG00000037685	ENSMUSG00000039347	ENSMUSG00000019210	ENSMUSG00000033792	ENSMUSG00000039529	ENSMUSG00000060671
ENSMUSG00000021983	ENSMUSG00000052459	ENSMUSG00000004285	ENSMUSG00000006567	ENSMUSG00000060671	ENSMUSG00000027546
ENSMUSG00000039529	ENSMUSG00000006273	ENSMUSG00000039105	ENSMUSG00000037685	ENSMUSG00000027546	ENSMUSG00000024566
ENSMUSG00000060671	ENSMUSG00000022295	ENSMUSG00000024403	ENSMUSG00000021983	ENSMUSG00000024566	ENSMUSG00000028710
ENSMUSG00000027546	ENSMUSG00000020566	ENSMUSG00000033793	ENSMUSG00000039529	ENSMUSG00000028710	ENSMUSG00000042709
ENSMUSG00000024566	ENSMUSG00000021114	ENSMUSG00000033792	ENSMUSG00000060671	ENSMUSG00000042709	ENSMUSG00000054428
ENSMUSG00000028710	ENSMUSG00000019210	ENSMUSG00000006567	ENSMUSG00000027546	ENSMUSG00000054428	ENSMUSG00000032409
ENSMUSG00000042709	ENSMUSG00000004285	ENSMUSG00000037685	ENSMUSG00000024566	ENSMUSG00000032409	ENSMUSG00000013622
ENSMUSG00000054428	ENSMUSG00000039105	ENSMUSG00000021983	ENSMUSG00000028710	ENSMUSG00000013622	ENSMUSG00000025646
ENSMUSG00000032409	ENSMUSG00000024403	ENSMUSG00000039529	ENSMUSG00000042709	ENSMUSG00000025646	ENSMUSG00000027312
ENSMUSG00000013622	ENSMUSG00000033793	ENSMUSG00000060671	ENSMUSG00000054428	ENSMUSG00000027312	ENSMUSG00000054843
ENSMUSG00000025646	ENSMUSG00000033792	ENSMUSG00000027546	ENSMUSG00000032409	ENSMUSG00000054843	ENSMUSG00000031229
ENSMUSG00000027312	ENSMUSG00000006567	ENSMUSG00000024566	ENSMUSG00000013622	ENSMUSG00000031229	ENSMUSG00000046876
ENSMUSG00000054843	ENSMUSG00000037685	ENSMUSG00000028710	ENSMUSG00000025646	ENSMUSG00000046876	ENSMUSG00000016541
ENSMUSG00000031229	ENSMUSG00000021983	ENSMUSG00000042709	ENSMUSG00000027312	ENSMUSG00000016541	ENSMUSG00000069895
ENSMUSG00000046876	ENSMUSG00000039529	ENSMUSG00000054428	ENSMUSG00000054843	ENSMUSG00000069895	ENSMUSG00000042605
ENSMUSG00000016541	ENSMUSG00000060671	ENSMUSG00000032409	ENSMUSG00000031229	ENSMUSG00000042605	ENSMUSG00000032637
ENSMUSG00000069895	ENSMUSG00000027546	ENSMUSG00000013622	ENSMUSG00000046876	ENSMUSG00000032637	ENSMUSG00000021189
ENSMUSG00000042605	ENSMUSG00000024566	ENSMUSG00000025646	ENSMUSG00000016541	ENSMUSG00000021189	ENSMUSG00000021738
ENSMUSG00000032637	ENSMUSG00000028710	ENSMUSG00000027312	ENSMUSG00000069895	ENSMUSG00000021738	ENSMUSG00000020564
ENSMUSG00000021189	ENSMUSG00000042709	ENSMUSG00000054843	ENSMUSG00000042605	ENSMUSG00000020564	ENSMUSG00000048997
ENSMUSG00000021738	ENSMUSG00000054428	ENSMUSG00000031229	ENSMUSG00000032637	ENSMUSG00000048997	ENSMUSG00000059995
ENSMUSG00000020564	ENSMUSG00000032409	ENSMUSG00000046876	ENSMUSG00000021189	ENSMUSG00000059995	ENSMUSG00000074748
ENSMUSG00000048997	ENSMUSG00000013622	ENSMUSG00000016541	ENSMUSG00000021738	ENSMUSG00000074748	ENSMUSG00000059820
ENSMUSG00000059995	ENSMUSG00000025646	ENSMUSG00000069895	ENSMUSG00000020564	ENSMUSG00000059820	ENSMUSG00000051669
ENSMUSG00000074748	ENSMUSG00000027312	ENSMUSG00000042605	ENSMUSG00000048997	ENSMUSG00000051669	ENSMUSG00000078584
ENSMUSG00000059820	ENSMUSG00000054843	ENSMUSG00000032637	ENSMUSG00000059995	ENSMUSG00000078584	ENSMUSG00000097209
ENSMUSG00000051669	ENSMUSG00000031229	ENSMUSG00000021189	ENSMUSG00000074748	ENSMUSG00000097209	ENSMUSG00000028830
ENSMUSG00000078584	ENSMUSG00000046876	ENSMUSG00000021738	ENSMUSG00000059820	ENSMUSG00000028830	ENSMUSG00000078435
ENSMUSG00000097209	ENSMUSG00000016541	ENSMUSG00000020564	ENSMUSG00000051669	ENSMUSG00000078435	ENSMUSG00000021460
ENSMUSG00000028830	ENSMUSG00000069895	ENSMUSG00000048997	ENSMUSG00000078584	ENSMUSG00000021460	ENSMUSG00000068328
ENSMUSG00000078435	ENSMUSG00000042605	ENSMUSG00000059995	ENSMUSG00000097209	ENSMUSG00000068328	ENSMUSG00000027496
ENSMUSG00000021460	ENSMUSG00000032637	ENSMUSG00000074748	ENSMUSG00000028830	ENSMUSG00000027496	ENSMUSG00000065990
ENSMUSG00000068328	ENSMUSG00000021189	ENSMUSG00000059820	ENSMUSG00000078435	ENSMUSG00000065990	ENSMUSG00000029673
ENSMUSG00000027496	ENSMUSG00000021738	ENSMUSG00000051669	ENSMUSG00000021460	ENSMUSG00000029673	ENSMUSG00000003604
ENSMUSG00000065990	ENSMUSG00000020564	ENSMUSG00000078584	ENSMUSG00000068328	ENSMUSG00000003604	ENSMUSG00000029787
ENSMUSG00000029673	ENSMUSG00000048997	ENSMUSG00000097209	ENSMUSG00000027496	ENSMUSG00000029787	ENSMUSG00000018821
ENSMUSG00000003604	ENSMUSG00000059995	ENSMUSG00000028830	ENSMUSG00000065990	ENSMUSG00000018821	ENSMUSG00000078349
ENSMUSG00000029787	ENSMUSG00000074748	ENSMUSG00000078435	ENSMUSG00000029673	ENSMUSG00000078349	ENSMUSG00000097428
ENSMUSG00000018821	ENSMUSG00000059820	ENSMUSG00000021460	ENSMUSG00000003604	ENSMUSG00000097428	ENSMUSG00000075010
ENSMUSG00000078349	ENSMUSG00000051669	ENSMUSG00000068328	ENSMUSG00000029787	ENSMUSG00000075010	ENSMUSG00000074166
ENSMUSG00000097428	ENSMUSG00000078584	ENSMUSG00000027496	ENSMUSG00000018821	ENSMUSG00000074166	ENSMUSG00000039182
ENSMUSG00000075010	ENSMUSG00000097209	ENSMUSG00000065990	ENSMUSG00000078349	ENSMUSG00000039182	ENSMUSG00000087334
ENSMUSG00000074166	ENSMUSG00000028830	ENSMUSG00000029673	ENSMUSG00000097428	ENSMUSG00000087334	ENSMUSG00000041935
ENSMUSG00000039182	ENSMUSG00000078435	ENSMUSG00000003604	ENSMUSG00000097301	ENSMUSG00000041935	ENSMUSG00000038112
ENSMUSG00000087334	ENSMUSG00000021460	ENSMUSG00000029787	ENSMUSG00000074166	ENSMUSG00000038112	ENSMUSG00000033632
ENSMUSG00000041935	ENSMUSG00000068328	ENSMUSG00000018821	ENSMUSG00000039182	ENSMUSG00000033632	ENSMUSG00000024182
ENSMUSG00000038112	ENSMUSG00000027496	ENSMUSG00000078349	ENSMUSG00000087334	ENSMUSG00000024182	ENSMUSG00000000142
ENSMUSG00000033632	ENSMUSG00000065990	ENSMUSG00000097428	ENSMUSG00000041935	ENSMUSG00000000142	ENSMUSG00000002602
ENSMUSG00000085998	ENSMUSG00000029673	ENSMUSG00000075010	ENSMUSG00000038112	ENSMUSG00000002602	ENSMUSG00000039285
ENSMUSG00000024182	ENSMUSG00000003604	ENSMUSG00000097301	ENSMUSG00000033632	ENSMUSG00000039285	ENSMUSG00000037458
ENSMUSG00000000142	ENSMUSG00000029787	ENSMUSG00000074166	ENSMUSG00000024182	ENSMUSG00000037458	ENSMUSG00000028789
ENSMUSG00000002602	ENSMUSG00000018821	ENSMUSG00000039182	ENSMUSG00000000142	ENSMUSG00000028789	ENSMUSG00000093606
ENSMUSG00000039285	ENSMUSG00000078349	ENSMUSG00000087334	ENSMUSG00000002602	ENSMUSG00000093606	ENSMUSG00000097414
ENSMUSG00000037458	ENSMUSG00000097428	ENSMUSG00000041935	ENSMUSG00000039285	ENSMUSG00000097414	ENSMUSG00000086502
ENSMUSG00000028789	ENSMUSG00000097301	ENSMUSG00000038112	ENSMUSG00000037458	ENSMUSG00000086502	ENSMUSG00000027165
ENSMUSG00000093606	ENSMUSG00000074166	ENSMUSG00000033632	ENSMUSG00000028789	ENSMUSG00000027165	ENSMUSG00000086844
ENSMUSG00000097414	ENSMUSG00000039182	ENSMUSG00000024182	ENSMUSG00000093606	ENSMUSG00000086844	ENSMUSG00000086003
ENSMUSG00000086502	ENSMUSG00000087334	ENSMUSG00000000142	ENSMUSG00000097414	ENSMUSG00000086003	ENSMUSG00000089706
ENSMUSG00000027165	ENSMUSG00000041935	ENSMUSG00000002602	ENSMUSG00000086502	ENSMUSG00000089706	ENSMUSG00000050538
ENSMUSG00000086844	ENSMUSG00000038112	ENSMUSG00000039285	ENSMUSG00000027165	ENSMUSG00000050538	ENSMUSG00000097785
ENSMUSG00000086003	ENSMUSG00000033632	ENSMUSG00000037458	ENSMUSG00000086844	ENSMUSG00000097785	ENSMUSG00000045767
ENSMUSG00000089706	ENSMUSG00000024182	ENSMUSG00000028789	ENSMUSG00000089706	ENSMUSG00000045767	ENSMUSG00000080717
ENSMUSG00000050538	ENSMUSG00000000142	ENSMUSG00000093606	ENSMUSG00000050538	ENSMUSG00000080717	ENSMUSG00000084843
ENSMUSG00000097785	ENSMUSG00000002602	ENSMUSG00000097414	ENSMUSG00000097785	ENSMUSG00000084843	ENSMUSG00000045746
ENSMUSG00000045767	ENSMUSG00000039285	ENSMUSG00000086502	ENSMUSG00000045767	ENSMUSG00000045746	ENSMUSG00000097119
ENSMUSG00000080717	ENSMUSG00000037458	ENSMUSG00000027165	ENSMUSG00000080717	ENSMUSG00000097119	ENSMUSG00000086350
ENSMUSG00000084843	ENSMUSG00000028789	ENSMUSG00000086844	ENSMUSG00000045746	ENSMUSG00000086350	ENSMUSG00000060802
ENSMUSG00000045746	ENSMUSG00000093606	ENSMUSG00000089706	ENSMUSG00000097119	ENSMUSG00000060802	ENSMUSG00000048406
ENSMUSG00000097119	ENSMUSG00000097414	ENSMUSG00000050538	ENSMUSG00000086350	ENSMUSG00000048406	ENSMUSG00000043300
ENSMUSG00000086350	ENSMUSG00000086502	ENSMUSG00000097785	ENSMUSG00000060802	ENSMUSG00000043300	ENSMUSG00000039242
ENSMUSG00000060802	ENSMUSG00000027165	ENSMUSG00000045767	ENSMUSG00000048406	ENSMUSG00000039242	ENSMUSG00000034780
ENSMUSG00000048406	ENSMUSG00000086844	ENSMUSG00000080717	ENSMUSG00000043300	ENSMUSG00000034780	ENSMUSG00000033849
ENSMUSG00000043300	ENSMUSG00000089706	ENSMUSG00000045746	ENSMUSG00000039242	ENSMUSG00000033849	ENSMUSG00000067370
ENSMUSG00000039242	ENSMUSG00000050538	ENSMUSG00000097119	ENSMUSG00000034780	ENSMUSG00000067370	ENSMUSG00000074892
ENSMUSG00000034780	ENSMUSG00000097785	ENSMUSG00000086350	ENSMUSG00000033849	ENSMUSG00000074892	ENSMUSG00000050796
ENSMUSG00000033849	ENSMUSG00000045767	ENSMUSG00000060802	ENSMUSG00000067370	ENSMUSG00000050796	ENSMUSG00000045994
ENSMUSG00000067370	ENSMUSG00000080717	ENSMUSG00000048406	ENSMUSG00000074892	ENSMUSG00000045994	ENSMUSG00000026156
ENSMUSG00000074892	ENSMUSG00000084843	ENSMUSG00000043300	ENSMUSG00000050796	ENSMUSG00000026156	ENSMUSG00000071649
ENSMUSG00000050796	ENSMUSG00000045746	ENSMUSG00000039242	ENSMUSG00000045994	ENSMUSG00000071649	ENSMUSG00000051950
ENSMUSG00000045994	ENSMUSG00000097119	ENSMUSG00000034780	ENSMUSG00000026156	ENSMUSG00000051950	ENSMUSG00000051650
ENSMUSG00000026156	ENSMUSG00000086350	ENSMUSG00000033849	ENSMUSG00000071649	ENSMUSG00000051650	ENSMUSG00000079445
ENSMUSG00000071649	ENSMUSG00000060802	ENSMUSG00000067370	ENSMUSG00000051950	ENSMUSG00000079445	ENSMUSG00000069920
ENSMUSG00000051950	ENSMUSG00000048406	ENSMUSG00000074892	ENSMUSG00000051650	ENSMUSG00000069920	ENSMUSG00000046605
ENSMUSG00000051650	ENSMUSG00000043300	ENSMUSG00000050796	ENSMUSG00000031803	ENSMUSG00000046605	ENSMUSG00000053706
ENSMUSG00000079445	ENSMUSG00000039242	ENSMUSG00000045994	ENSMUSG00000069920	ENSMUSG00000046415	ENSMUSG00000006731
ENSMUSG00000069920	ENSMUSG00000034780	ENSMUSG00000026156	ENSMUSG00000046605	ENSMUSG00000053706	ENSMUSG00000041372
ENSMUSG00000046605	ENSMUSG00000033849	ENSMUSG00000071649	ENSMUSG00000046415	ENSMUSG00000006731	ENSMUSG00000055629
ENSMUSG00000053706	ENSMUSG00000067370	ENSMUSG00000051950	ENSMUSG00000053706	ENSMUSG00000041372	ENSMUSG00000028413
ENSMUSG00000006731	ENSMUSG00000074892	ENSMUSG00000051650	ENSMUSG00000006731	ENSMUSG00000055629	ENSMUSG00000028541
ENSMUSG00000041372	ENSMUSG00000050796	ENSMUSG00000031803	ENSMUSG00000041372	ENSMUSG00000028413	ENSMUSG00000052423
ENSMUSG00000055629	ENSMUSG00000045994	ENSMUSG00000069920	ENSMUSG00000055629	ENSMUSG00000028541	ENSMUSG00000022793
ENSMUSG00000028413	ENSMUSG00000026156	ENSMUSG00000046605	ENSMUSG00000028413	ENSMUSG00000052423	ENSMUSG00000017929
ENSMUSG00000028541	ENSMUSG00000071649	ENSMUSG00000046415	ENSMUSG00000028541	ENSMUSG00000022793	ENSMUSG00000056124
ENSMUSG00000052423	ENSMUSG00000051950	ENSMUSG00000053706	ENSMUSG00000052423	ENSMUSG00000017929	ENSMUSG00000021504
ENSMUSG00000022793	ENSMUSG00000051650	ENSMUSG00000006731	ENSMUSG00000022793	ENSMUSG00000056124	ENSMUSG00000047379
ENSMUSG00000017929	ENSMUSG00000031803	ENSMUSG00000041372	ENSMUSG00000017929	ENSMUSG00000021504	ENSMUSG00000042742
ENSMUSG00000056124	ENSMUSG00000022686	ENSMUSG00000055629	ENSMUSG00000056124	ENSMUSG00000047379	ENSMUSG00000052364
ENSMUSG00000021504	ENSMUSG00000069920	ENSMUSG00000028413	ENSMUSG00000021504	ENSMUSG00000042742	ENSMUSG00000074738
ENSMUSG00000047379	ENSMUSG00000046605	ENSMUSG00000028541	ENSMUSG00000047379	ENSMUSG00000052364	ENSMUSG00000097734
ENSMUSG00000042742	ENSMUSG00000046415	ENSMUSG00000052423	ENSMUSG00000042742	ENSMUSG00000074738	ENSMUSG00000085133
ENSMUSG00000052364	ENSMUSG00000053706	ENSMUSG00000022793	ENSMUSG00000052364	ENSMUSG00000097734	ENSMUSG00000001039
ENSMUSG00000074738	ENSMUSG00000006731	ENSMUSG00000017929	ENSMUSG00000074738	ENSMUSG00000085133	ENSMUSG00000063439
ENSMUSG00000085133	ENSMUSG00000041372	ENSMUSG00000056124	ENSMUSG00000097734	ENSMUSG00000001039	ENSMUSG00000022296
ENSMUSG00000001039	ENSMUSG00000055629	ENSMUSG00000021504	ENSMUSG00000085133	ENSMUSG00000063439	ENSMUSG00000031820
ENSMUSG00000063439	ENSMUSG00000028413	ENSMUSG00000047379	ENSMUSG00000001039	ENSMUSG00000022296	ENSMUSG00000032086
ENSMUSG00000022296	ENSMUSG00000028541	ENSMUSG00000042742	ENSMUSG00000063439	ENSMUSG00000031820	ENSMUSG00000040605
ENSMUSG00000031820	ENSMUSG00000052423	ENSMUSG00000052364	ENSMUSG00000022296	ENSMUSG00000032086	ENSMUSG00000025612
ENSMUSG00000032086	ENSMUSG00000022793	ENSMUSG00000074738	ENSMUSG00000031820	ENSMUSG00000040605	ENSMUSG00000040270
ENSMUSG00000040605	ENSMUSG00000017929	ENSMUSG00000097734	ENSMUSG00000032086	ENSMUSG00000025612	ENSMUSG00000024959
ENSMUSG00000025612	ENSMUSG00000056124	ENSMUSG00000085133	ENSMUSG00000040605	ENSMUSG00000040270	ENSMUSG00000028416
ENSMUSG00000040270	ENSMUSG00000021504	ENSMUSG00000001039	ENSMUSG00000025612	ENSMUSG00000024959	ENSMUSG00000042215
ENSMUSG00000024959	ENSMUSG00000047379	ENSMUSG00000063439	ENSMUSG00000040270	ENSMUSG00000028416	ENSMUSG00000030847
ENSMUSG00000028416	ENSMUSG00000042742	ENSMUSG00000022296	ENSMUSG00000024959	ENSMUSG00000042215	ENSMUSG00000037316
ENSMUSG00000042215	ENSMUSG00000052364	ENSMUSG00000031820	ENSMUSG00000028416	ENSMUSG00000030847	ENSMUSG00000049792
ENSMUSG00000030847	ENSMUSG00000074738	ENSMUSG00000032086	ENSMUSG00000042215	ENSMUSG00000037316	ENSMUSG00000024392
ENSMUSG00000037316	ENSMUSG00000085133	ENSMUSG00000040605	ENSMUSG00000030847	ENSMUSG00000049792	ENSMUSG00000039741
ENSMUSG00000049792	ENSMUSG00000001039	ENSMUSG00000025612	ENSMUSG00000037316	ENSMUSG00000024392	ENSMUSG00000040007
ENSMUSG00000024392	ENSMUSG00000063439	ENSMUSG00000040270	ENSMUSG00000049792	ENSMUSG00000039741	ENSMUSG00000025372
ENSMUSG00000039741	ENSMUSG00000022296	ENSMUSG00000024959	ENSMUSG00000024392	ENSMUSG00000040007	ENSMUSG00000038859
ENSMUSG00000040007	ENSMUSG00000031820	ENSMUSG00000028416	ENSMUSG00000039741	ENSMUSG00000025372	ENSMUSG00000018126
ENSMUSG00000025372	ENSMUSG00000032086	ENSMUSG00000042215	ENSMUSG00000040007	ENSMUSG00000038859	ENSMUSG00000047507
ENSMUSG00000018126	ENSMUSG00000040605	ENSMUSG00000030847	ENSMUSG00000025372	ENSMUSG00000018126	ENSMUSG00000057789
ENSMUSG00000047507	ENSMUSG00000025612	ENSMUSG00000037316	ENSMUSG00000038859	ENSMUSG00000047507	ENSMUSG00000024232
ENSMUSG00000057789	ENSMUSG00000040270	ENSMUSG00000049792	ENSMUSG00000018126	ENSMUSG00000057789	ENSMUSG00000024844
ENSMUSG00000024232	ENSMUSG00000024959	ENSMUSG00000024392	ENSMUSG00000047507	ENSMUSG00000024232	ENSMUSG00000037922
ENSMUSG00000024844	ENSMUSG00000028416	ENSMUSG00000039741	ENSMUSG00000057789	ENSMUSG00000024844	ENSMUSG00000025316
ENSMUSG00000037922	ENSMUSG00000042215	ENSMUSG00000040007	ENSMUSG00000024232	ENSMUSG00000037922	ENSMUSG00000021901
ENSMUSG00000025316	ENSMUSG00000030847	ENSMUSG00000025372	ENSMUSG00000024844	ENSMUSG00000025316	ENSMUSG00000032033
ENSMUSG00000021901	ENSMUSG00000037316	ENSMUSG00000038859	ENSMUSG00000037922	ENSMUSG00000021901	ENSMUSG00000045763
ENSMUSG00000032033	ENSMUSG00000049792	ENSMUSG00000018126	ENSMUSG00000025316	ENSMUSG00000032033	ENSMUSG00000003873
ENSMUSG00000045763	ENSMUSG00000024392	ENSMUSG00000047507	ENSMUSG00000021901	ENSMUSG00000045763	ENSMUSG00000035021
ENSMUSG00000003873	ENSMUSG00000039741	ENSMUSG00000057789	ENSMUSG00000032033	ENSMUSG00000003873	ENSMUSG00000002748
ENSMUSG00000035021	ENSMUSG00000040007	ENSMUSG00000024232	ENSMUSG00000045763	ENSMUSG00000035021	ENSMUSG00000040054
ENSMUSG00000002748	ENSMUSG00000025372	ENSMUSG00000024844	ENSMUSG00000003873	ENSMUSG00000002748	ENSMUSG00000026987
ENSMUSG00000040054	ENSMUSG00000038859	ENSMUSG00000037922	ENSMUSG00000035021	ENSMUSG00000040054	ENSMUSG00000002083
ENSMUSG00000026987	ENSMUSG00000018126	ENSMUSG00000025316	ENSMUSG00000002748	ENSMUSG00000026987	ENSMUSG00000084957
ENSMUSG00000002083	ENSMUSG00000047507	ENSMUSG00000021901	ENSMUSG00000040054	ENSMUSG00000002083	ENSMUSG00000057265
ENSMUSG00000084957	ENSMUSG00000057789	ENSMUSG00000032033	ENSMUSG00000026987	ENSMUSG00000084957	ENSMUSG00000041660
ENSMUSG00000057265	ENSMUSG00000024232	ENSMUSG00000045763	ENSMUSG00000002083	ENSMUSG00000057265	ENSMUSG00000006464
ENSMUSG00000041660	ENSMUSG00000024844	ENSMUSG00000003873	ENSMUSG00000084957	ENSMUSG00000041660	ENSMUSG00000035759
ENSMUSG00000006464	ENSMUSG00000037922	ENSMUSG00000035021	ENSMUSG00000057265	ENSMUSG00000006464	ENSMUSG00000051444
ENSMUSG00000035759	ENSMUSG00000025316	ENSMUSG00000002748	ENSMUSG00000041660	ENSMUSG00000035759	ENSMUSG00000031755
ENSMUSG00000051444	ENSMUSG00000021901	ENSMUSG00000040054	ENSMUSG00000006464	ENSMUSG00000051444	ENSMUSG00000025235
ENSMUSG00000031755	ENSMUSG00000045763	ENSMUSG00000026987	ENSMUSG00000035759	ENSMUSG00000031755	ENSMUSG00000063145
ENSMUSG00000025235	ENSMUSG00000003873	ENSMUSG00000002083	ENSMUSG00000051444	ENSMUSG00000025235	ENSMUSG00000037325
ENSMUSG00000063145	ENSMUSG00000035021	ENSMUSG00000084957	ENSMUSG00000031755	ENSMUSG00000063145	ENSMUSG00000035919
ENSMUSG00000037325	ENSMUSG00000002748	ENSMUSG00000057265	ENSMUSG00000025235	ENSMUSG00000037325	ENSMUSG00000022641
ENSMUSG00000035919	ENSMUSG00000040054	ENSMUSG00000041660	ENSMUSG00000063145	ENSMUSG00000035919	ENSMUSG00000060149
ENSMUSG00000022641	ENSMUSG00000026987	ENSMUSG00000006464	ENSMUSG00000037325	ENSMUSG00000022641	ENSMUSG00000006010
ENSMUSG00000060149	ENSMUSG00000002083	ENSMUSG00000035759	ENSMUSG00000035919	ENSMUSG00000060149	ENSMUSG00000067722
ENSMUSG00000006010	ENSMUSG00000084957	ENSMUSG00000051444	ENSMUSG00000022641	ENSMUSG00000006010	ENSMUSG00000052712
ENSMUSG00000067722	ENSMUSG00000057265	ENSMUSG00000031755	ENSMUSG00000060149	ENSMUSG00000067722	ENSMUSG00000019132
ENSMUSG00000052712	ENSMUSG00000041660	ENSMUSG00000025235	ENSMUSG00000006010	ENSMUSG00000052712	ENSMUSG00000079065
ENSMUSG00000019132	ENSMUSG00000006464	ENSMUSG00000063145	ENSMUSG00000067722	ENSMUSG00000019132	ENSMUSG00000026851
ENSMUSG00000079065	ENSMUSG00000035759	ENSMUSG00000037325	ENSMUSG00000052712	ENSMUSG00000079065	ENSMUSG00000041674
ENSMUSG00000026851	ENSMUSG00000051444	ENSMUSG00000035919	ENSMUSG00000019132	ENSMUSG00000026851	ENSMUSG00000030780
ENSMUSG00000041674	ENSMUSG00000031755	ENSMUSG00000022641	ENSMUSG00000079065	ENSMUSG00000041674	ENSMUSG00000039294
ENSMUSG00000030780	ENSMUSG00000025235	ENSMUSG00000060149	ENSMUSG00000026851	ENSMUSG00000030780	ENSMUSG00000031853
ENSMUSG00000039294	ENSMUSG00000063145	ENSMUSG00000006010	ENSMUSG00000030780	ENSMUSG00000039294	ENSMUSG00000037594
ENSMUSG00000031853	ENSMUSG00000037325	ENSMUSG00000067722	ENSMUSG00000039294	ENSMUSG00000031853	ENSMUSG00000081137
ENSMUSG00000037594	ENSMUSG00000035919	ENSMUSG00000052712	ENSMUSG00000031853	ENSMUSG00000037594	ENSMUSG00000073139
ENSMUSG00000081137	ENSMUSG00000022641	ENSMUSG00000019132	ENSMUSG00000037594	ENSMUSG00000081137	ENSMUSG00000044361
ENSMUSG00000073139	ENSMUSG00000060149	ENSMUSG00000079065	ENSMUSG00000081137	ENSMUSG00000073139	ENSMUSG00000078786
ENSMUSG00000078786	ENSMUSG00000006010	ENSMUSG00000026851	ENSMUSG00000073139	ENSMUSG00000044361	ENSMUSG00000074862
ENSMUSG00000074862	ENSMUSG00000067722	ENSMUSG00000030780	ENSMUSG00000044361	ENSMUSG00000078786	ENSMUSG00000033488
ENSMUSG00000033488	ENSMUSG00000052712	ENSMUSG00000039294	ENSMUSG00000078786	ENSMUSG00000074862	ENSMUSG00000038543
ENSMUSG00000038543	ENSMUSG00000019132	ENSMUSG00000031853	ENSMUSG00000074862	ENSMUSG00000033488	ENSMUSG00000047617
ENSMUSG00000047617	ENSMUSG00000079065	ENSMUSG00000037594	ENSMUSG00000033488	ENSMUSG00000038543	ENSMUSG00000074649
ENSMUSG00000074649	ENSMUSG00000026851	ENSMUSG00000081137	ENSMUSG00000038543	ENSMUSG00000047617	ENSMUSG00000046096
ENSMUSG00000046096	ENSMUSG00000030780	ENSMUSG00000073139	ENSMUSG00000047617	ENSMUSG00000074649	ENSMUSG00000037593
ENSMUSG00000037593	ENSMUSG00000039294	ENSMUSG00000044361	ENSMUSG00000074649	ENSMUSG00000046096	ENSMUSG00000049946
ENSMUSG00000049946	ENSMUSG00000031853	ENSMUSG00000078786	ENSMUSG00000046096	ENSMUSG00000037593	ENSMUSG00000034773
ENSMUSG00000036299	ENSMUSG00000037594	ENSMUSG00000074862	ENSMUSG00000037593	ENSMUSG00000049946	ENSMUSG00000036299
ENSMUSG00000033722	ENSMUSG00000081137	ENSMUSG00000033488	ENSMUSG00000049946	ENSMUSG00000034773	ENSMUSG00000033722
ENSMUSG00000087221	ENSMUSG00000073139	ENSMUSG00000038543	ENSMUSG00000036299	ENSMUSG00000036299	ENSMUSG00000090164
ENSMUSG00000036948	ENSMUSG00000044361	ENSMUSG00000047617	ENSMUSG00000033722	ENSMUSG00000033722	ENSMUSG00000090486
ENSMUSG00000086662	ENSMUSG00000078786	ENSMUSG00000074649	ENSMUSG00000087221	ENSMUSG00000090486	ENSMUSG00000087221
ENSMUSG00000085274	ENSMUSG00000074862	ENSMUSG00000046096	ENSMUSG00000036948	ENSMUSG00000087221	ENSMUSG00000036948
ENSMUSG00000053684	ENSMUSG00000033488	ENSMUSG00000037593	ENSMUSG00000053684	ENSMUSG00000036948	ENSMUSG00000053684
ENSMUSG00000047228	ENSMUSG00000038543	ENSMUSG00000049946	ENSMUSG00000047228	ENSMUSG00000053684	ENSMUSG00000047228
ENSMUSG00000097163	ENSMUSG00000047617	ENSMUSG00000036299	ENSMUSG00000097163	ENSMUSG00000047228	ENSMUSG00000097163
ENSMUSG00000057246	ENSMUSG00000074649	ENSMUSG00000033722	ENSMUSG00000057246	ENSMUSG00000097163	ENSMUSG00000057246
ENSMUSG00000092564	ENSMUSG00000046096	ENSMUSG00000090486	ENSMUSG00000092564	ENSMUSG00000057246	ENSMUSG00000092564
ENSMUSG00000040282	ENSMUSG00000037593	ENSMUSG00000087221	ENSMUSG00000040282	ENSMUSG00000092564	ENSMUSG00000040282
ENSMUSG00000041406	ENSMUSG00000049946	ENSMUSG00000036948	ENSMUSG00000087150	ENSMUSG00000040282	ENSMUSG00000041406
ENSMUSG00000087150	ENSMUSG00000036299	ENSMUSG00000053684	ENSMUSG00000087368	ENSMUSG00000041406	ENSMUSG00000087150
ENSMUSG00000087368	ENSMUSG00000033722	ENSMUSG00000047228	ENSMUSG00000021763	ENSMUSG00000087150	ENSMUSG00000087368
ENSMUSG00000021763	ENSMUSG00000087221	ENSMUSG00000097163	ENSMUSG00000051721	ENSMUSG00000087368	ENSMUSG00000021763
ENSMUSG00000051721	ENSMUSG00000036948	ENSMUSG00000057246	ENSMUSG00000045231	ENSMUSG00000021763	ENSMUSG00000051721
ENSMUSG00000045231	ENSMUSG00000053684	ENSMUSG00000092564	ENSMUSG00000002980	ENSMUSG00000051721	ENSMUSG00000002980
ENSMUSG00000002980	ENSMUSG00000047228	ENSMUSG00000040282	ENSMUSG00000004892	ENSMUSG00000002980	ENSMUSG00000004892
ENSMUSG00000004892	ENSMUSG00000097163	ENSMUSG00000087150	ENSMUSG00000020650	ENSMUSG00000004892	ENSMUSG00000020650
ENSMUSG00000020650	ENSMUSG00000057246	ENSMUSG00000087368	ENSMUSG00000002015	ENSMUSG00000020650	ENSMUSG00000002015
ENSMUSG00000002015	ENSMUSG00000092564	ENSMUSG00000021763	ENSMUSG00000031955	ENSMUSG00000002015	ENSMUSG00000031955
ENSMUSG00000031955	ENSMUSG00000040282	ENSMUSG00000051721	ENSMUSG00000028121	ENSMUSG00000031955	ENSMUSG00000028121
ENSMUSG00000028121	ENSMUSG00000041406	ENSMUSG00000045231	ENSMUSG00000013523	ENSMUSG00000028121	ENSMUSG00000013523
ENSMUSG00000013523	ENSMUSG00000087150	ENSMUSG00000002980	ENSMUSG00000005687	ENSMUSG00000013523	ENSMUSG00000005687
ENSMUSG00000005687	ENSMUSG00000087368	ENSMUSG00000004892	ENSMUSG00000059439	ENSMUSG00000005687	ENSMUSG00000059439
ENSMUSG00000059439	ENSMUSG00000021763	ENSMUSG00000020650	ENSMUSG00000030268	ENSMUSG00000059439	ENSMUSG00000030268
ENSMUSG00000030268	ENSMUSG00000051721	ENSMUSG00000002015	ENSMUSG00000030826	ENSMUSG00000030268	ENSMUSG00000030826
ENSMUSG00000030826	ENSMUSG00000045231	ENSMUSG00000031955	ENSMUSG00000030983	ENSMUSG00000030826	ENSMUSG00000030983
ENSMUSG00000030983	ENSMUSG00000002980	ENSMUSG00000028121	ENSMUSG00000037525	ENSMUSG00000030983	ENSMUSG00000037525
ENSMUSG00000037525	ENSMUSG00000004892	ENSMUSG00000013523	ENSMUSG00000027792	ENSMUSG00000037525	ENSMUSG00000027792
ENSMUSG00000027792	ENSMUSG00000020650	ENSMUSG00000005687	ENSMUSG00000060376	ENSMUSG00000027792	ENSMUSG00000060376
ENSMUSG00000060376	ENSMUSG00000002015	ENSMUSG00000059439	ENSMUSG00000032263	ENSMUSG00000060376	ENSMUSG00000032263
ENSMUSG00000032263	ENSMUSG00000031955	ENSMUSG00000030268	ENSMUSG00000030802	ENSMUSG00000032263	ENSMUSG00000030802
ENSMUSG00000030802	ENSMUSG00000028121	ENSMUSG00000030826	ENSMUSG00000028191	ENSMUSG00000030802	ENSMUSG00000028191
ENSMUSG00000028191	ENSMUSG00000013523	ENSMUSG00000030983	ENSMUSG00000000861	ENSMUSG00000028191	ENSMUSG00000000861
ENSMUSG00000000861	ENSMUSG00000005687	ENSMUSG00000037525	ENSMUSG00000048251	ENSMUSG00000000861	ENSMUSG00000048251
ENSMUSG00000048251	ENSMUSG00000059439	ENSMUSG00000027792	ENSMUSG00000057329	ENSMUSG00000048251	ENSMUSG00000057329
ENSMUSG00000057329	ENSMUSG00000030268	ENSMUSG00000060376	ENSMUSG00000007659	ENSMUSG00000057329	ENSMUSG00000089929
ENSMUSG00000007659	ENSMUSG00000030826	ENSMUSG00000032263	ENSMUSG00000027381	ENSMUSG00000007659	ENSMUSG00000007659
ENSMUSG00000027381	ENSMUSG00000030983	ENSMUSG00000030802	ENSMUSG00000003190	ENSMUSG00000027381	ENSMUSG00000027381
ENSMUSG00000003190	ENSMUSG00000037525	ENSMUSG00000028191	ENSMUSG00000009112	ENSMUSG00000003190	ENSMUSG00000003190
ENSMUSG00000009112	ENSMUSG00000027792	ENSMUSG00000000861	ENSMUSG00000089682	ENSMUSG00000009112	ENSMUSG00000009112
ENSMUSG00000089682	ENSMUSG00000060376	ENSMUSG00000048251	ENSMUSG00000022508	ENSMUSG00000089682	ENSMUSG00000089682
ENSMUSG00000022508	ENSMUSG00000032263	ENSMUSG00000057329	ENSMUSG00000000317	ENSMUSG00000022508	ENSMUSG00000022508
ENSMUSG00000000317	ENSMUSG00000030802	ENSMUSG00000007659	ENSMUSG00000029438	ENSMUSG00000000317	ENSMUSG00000000317
ENSMUSG00000029438	ENSMUSG00000028191	ENSMUSG00000027381	ENSMUSG00000029681	ENSMUSG00000029438	ENSMUSG00000029438
ENSMUSG00000029681	ENSMUSG00000000861	ENSMUSG00000003190	ENSMUSG00000030814	ENSMUSG00000029681	ENSMUSG00000029681
ENSMUSG00000030814	ENSMUSG00000048251	ENSMUSG00000009112	ENSMUSG00000038256	ENSMUSG00000030814	ENSMUSG00000030814
ENSMUSG00000038256	ENSMUSG00000057329	ENSMUSG00000089682	ENSMUSG00000063382	ENSMUSG00000038256	ENSMUSG00000038256
ENSMUSG00000063382	ENSMUSG00000007659	ENSMUSG00000022508	ENSMUSG00000037608	ENSMUSG00000063382	ENSMUSG00000063382
ENSMUSG00000037608	ENSMUSG00000027381	ENSMUSG00000000317	ENSMUSG00000032066	ENSMUSG00000037608	ENSMUSG00000037608
ENSMUSG00000032066	ENSMUSG00000003190	ENSMUSG00000029438	ENSMUSG00000040363	ENSMUSG00000032066	ENSMUSG00000032066
ENSMUSG00000040363	ENSMUSG00000009112	ENSMUSG00000029681	ENSMUSG00000036959	ENSMUSG00000040363	ENSMUSG00000040363
ENSMUSG00000036959	ENSMUSG00000089682	ENSMUSG00000030814	ENSMUSG00000009681	ENSMUSG00000036959	ENSMUSG00000036959
ENSMUSG00000009681	ENSMUSG00000022508	ENSMUSG00000038256	ENSMUSG00000026172	ENSMUSG00000009681	ENSMUSG00000009681
ENSMUSG00000026172	ENSMUSG00000000317	ENSMUSG00000063382	ENSMUSG00000046598	ENSMUSG00000026172	ENSMUSG00000026172
ENSMUSG00000046598	ENSMUSG00000029438	ENSMUSG00000037608	ENSMUSG00000028167	ENSMUSG00000046598	ENSMUSG00000046598
ENSMUSG00000048482	ENSMUSG00000029681	ENSMUSG00000032066	ENSMUSG00000048482	ENSMUSG00000048482	ENSMUSG00000048482
ENSMUSG00000049658	ENSMUSG00000030814	ENSMUSG00000040363	ENSMUSG00000049658	ENSMUSG00000049658	ENSMUSG00000049658
ENSMUSG00000031872	ENSMUSG00000038256	ENSMUSG00000036959	ENSMUSG00000031872	ENSMUSG00000031872	ENSMUSG00000031872
ENSMUSG00000035086	ENSMUSG00000063382	ENSMUSG00000009681	ENSMUSG00000035086	ENSMUSG00000035086	ENSMUSG00000035086
ENSMUSG00000040867	ENSMUSG00000037608	ENSMUSG00000026172	ENSMUSG00000040867	ENSMUSG00000040867	ENSMUSG00000040867
ENSMUSG00000038214	ENSMUSG00000032066	ENSMUSG00000046598	ENSMUSG00000038214	ENSMUSG00000038214	ENSMUSG00000038214
ENSMUSG00000092060	ENSMUSG00000040363	ENSMUSG00000028167	ENSMUSG00000092060	ENSMUSG00000092060	ENSMUSG00000092060
ENSMUSG00000028545	ENSMUSG00000036959	ENSMUSG00000048482	ENSMUSG00000028545	ENSMUSG00000028545	ENSMUSG00000028545
ENSMUSG00000042182	ENSMUSG00000009681	ENSMUSG00000049658	ENSMUSG00000042182	ENSMUSG00000042182	ENSMUSG00000042182
ENSMUSG00000048186	ENSMUSG00000026172	ENSMUSG00000031872	ENSMUSG00000048186	ENSMUSG00000048186	ENSMUSG00000048186
ENSMUSG00000032757	ENSMUSG00000046598	ENSMUSG00000035086	ENSMUSG00000037418	ENSMUSG00000037418	ENSMUSG00000037418
ENSMUSG00000025484	ENSMUSG00000028167	ENSMUSG00000040867	ENSMUSG00000020169	ENSMUSG00000032757	ENSMUSG00000032757
ENSMUSG00000050071	ENSMUSG00000048482	ENSMUSG00000038214	ENSMUSG00000032757	ENSMUSG00000025484	ENSMUSG00000025484
ENSMUSG00000042750	ENSMUSG00000049658	ENSMUSG00000092060	ENSMUSG00000025484	ENSMUSG00000050071	ENSMUSG00000050071
ENSMUSG00000047844	ENSMUSG00000031872	ENSMUSG00000028545	ENSMUSG00000050071	ENSMUSG00000042750	ENSMUSG00000042750
ENSMUSG00000022684	ENSMUSG00000035086	ENSMUSG00000042182	ENSMUSG00000042750	ENSMUSG00000047844	ENSMUSG00000047844
ENSMUSG00000032556	ENSMUSG00000040867	ENSMUSG00000048186	ENSMUSG00000047844	ENSMUSG00000022684	ENSMUSG00000022684
ENSMUSG00000074489	ENSMUSG00000038214	ENSMUSG00000037418	ENSMUSG00000022684	ENSMUSG00000032556	ENSMUSG00000032556
ENSMUSG00000031375	ENSMUSG00000092060	ENSMUSG00000020169	ENSMUSG00000032556	ENSMUSG00000074489	ENSMUSG00000074489
ENSMUSG00000044243	ENSMUSG00000028545	ENSMUSG00000032757	ENSMUSG00000074489	ENSMUSG00000031375	ENSMUSG00000031375
ENSMUSG00000072964	ENSMUSG00000042182	ENSMUSG00000025484	ENSMUSG00000031375	ENSMUSG00000044243	ENSMUSG00000044243
ENSMUSG00000025128	ENSMUSG00000048186	ENSMUSG00000050071	ENSMUSG00000044243	ENSMUSG00000072964	ENSMUSG00000072964
ENSMUSG00000030103	ENSMUSG00000037418	ENSMUSG00000042750	ENSMUSG00000072964	ENSMUSG00000025128	ENSMUSG00000025128
ENSMUSG00000030256	ENSMUSG00000020169	ENSMUSG00000047844	ENSMUSG00000025128	ENSMUSG00000030103	ENSMUSG00000030103
ENSMUSG00000042118	ENSMUSG00000032757	ENSMUSG00000022684	ENSMUSG00000030103	ENSMUSG00000030256	ENSMUSG00000030256
ENSMUSG00000014329	ENSMUSG00000025484	ENSMUSG00000032556	ENSMUSG00000030256	ENSMUSG00000042118	ENSMUSG00000042118
ENSMUSG00000003452	ENSMUSG00000050071	ENSMUSG00000074489	ENSMUSG00000042118	ENSMUSG00000014329	ENSMUSG00000014329
ENSMUSG00000037933	ENSMUSG00000042750	ENSMUSG00000031375	ENSMUSG00000014329	ENSMUSG00000003452	ENSMUSG00000003452
ENSMUSG00000004446	ENSMUSG00000047844	ENSMUSG00000044243	ENSMUSG00000003452	ENSMUSG00000037933	ENSMUSG00000037933
ENSMUSG00000024381	ENSMUSG00000022684	ENSMUSG00000072964	ENSMUSG00000037933	ENSMUSG00000004446	ENSMUSG00000004446
ENSMUSG00000098112	ENSMUSG00000032556	ENSMUSG00000025128	ENSMUSG00000004446	ENSMUSG00000024381	ENSMUSG00000024381
ENSMUSG00000022089	ENSMUSG00000074489	ENSMUSG00000030103	ENSMUSG00000024381	ENSMUSG00000098112	ENSMUSG00000098112
ENSMUSG00000057367	ENSMUSG00000031375	ENSMUSG00000030256	ENSMUSG00000098112	ENSMUSG00000022089	ENSMUSG00000022089
ENSMUSG00000032000	ENSMUSG00000044243	ENSMUSG00000042118	ENSMUSG00000022089	ENSMUSG00000057367	ENSMUSG00000057367
ENSMUSG00000024073	ENSMUSG00000072964	ENSMUSG00000014329	ENSMUSG00000057367	ENSMUSG00000032000	ENSMUSG00000032000
ENSMUSG00000041684	ENSMUSG00000025128	ENSMUSG00000003452	ENSMUSG00000032000	ENSMUSG00000024073	ENSMUSG00000024073
ENSMUSG00000067787	ENSMUSG00000030103	ENSMUSG00000037933	ENSMUSG00000024073	ENSMUSG00000041684	ENSMUSG00000041684
ENSMUSG00000030528	ENSMUSG00000030256	ENSMUSG00000004446	ENSMUSG00000041684	ENSMUSG00000067787	ENSMUSG00000067787
ENSMUSG00000020840	ENSMUSG00000074768	ENSMUSG00000024381	ENSMUSG00000067787	ENSMUSG00000030528	ENSMUSG00000030528
ENSMUSG00000061132	ENSMUSG00000042118	ENSMUSG00000098112	ENSMUSG00000030528	ENSMUSG00000020840	ENSMUSG00000020840
ENSMUSG00000090247	ENSMUSG00000014329	ENSMUSG00000022089	ENSMUSG00000020840	ENSMUSG00000061132	ENSMUSG00000061132
ENSMUSG00000057506	ENSMUSG00000003452	ENSMUSG00000057367	ENSMUSG00000061132	ENSMUSG00000090247	ENSMUSG00000090247
ENSMUSG00000057667	ENSMUSG00000037933	ENSMUSG00000032000	ENSMUSG00000090247	ENSMUSG00000057506	ENSMUSG00000057506
ENSMUSG00000060708	ENSMUSG00000004446	ENSMUSG00000024073	ENSMUSG00000057506	ENSMUSG00000057667	ENSMUSG00000057667
ENSMUSG00000038982	ENSMUSG00000024381	ENSMUSG00000041684	ENSMUSG00000057667	ENSMUSG00000060708	ENSMUSG00000060708
ENSMUSG00000005804	ENSMUSG00000098112	ENSMUSG00000067787	ENSMUSG00000060708	ENSMUSG00000038982	ENSMUSG00000038982
ENSMUSG00000001999	ENSMUSG00000022089	ENSMUSG00000030528	ENSMUSG00000038982	ENSMUSG00000005804	ENSMUSG00000005804
ENSMUSG00000040466	ENSMUSG00000057367	ENSMUSG00000020840	ENSMUSG00000005804	ENSMUSG00000001999	ENSMUSG00000001999
ENSMUSG00000026577	ENSMUSG00000032000	ENSMUSG00000061132	ENSMUSG00000001999	ENSMUSG00000040466	ENSMUSG00000040466
ENSMUSG00000040093	ENSMUSG00000024073	ENSMUSG00000090247	ENSMUSG00000040466	ENSMUSG00000026577	ENSMUSG00000026577
ENSMUSG00000026739	ENSMUSG00000041684	ENSMUSG00000057506	ENSMUSG00000026577	ENSMUSG00000040093	ENSMUSG00000040093
ENSMUSG00000022098	ENSMUSG00000067787	ENSMUSG00000057667	ENSMUSG00000040093	ENSMUSG00000026739	ENSMUSG00000026739
ENSMUSG00000027358	ENSMUSG00000030528	ENSMUSG00000060708	ENSMUSG00000026739	ENSMUSG00000022098	ENSMUSG00000022098
ENSMUSG00000034663	ENSMUSG00000020840	ENSMUSG00000038982	ENSMUSG00000022098	ENSMUSG00000027358	ENSMUSG00000027358
ENSMUSG00000029335	ENSMUSG00000061132	ENSMUSG00000005804	ENSMUSG00000027358	ENSMUSG00000034663	ENSMUSG00000034663
ENSMUSG00000021835	ENSMUSG00000090247	ENSMUSG00000001999	ENSMUSG00000034663	ENSMUSG00000029335	ENSMUSG00000029335
ENSMUSG00000032179	ENSMUSG00000057506	ENSMUSG00000040466	ENSMUSG00000029335	ENSMUSG00000021835	ENSMUSG00000021835
ENSMUSG00000039004	ENSMUSG00000057667	ENSMUSG00000026577	ENSMUSG00000021835	ENSMUSG00000032179	ENSMUSG00000032179
ENSMUSG00000008999	ENSMUSG00000060708	ENSMUSG00000040093	ENSMUSG00000032179	ENSMUSG00000039004	ENSMUSG00000039004
ENSMUSG00000031963	ENSMUSG00000038982	ENSMUSG00000026739	ENSMUSG00000039004	ENSMUSG00000008999	ENSMUSG00000008999
ENSMUSG00000021796	ENSMUSG00000005804	ENSMUSG00000022098	ENSMUSG00000008999	ENSMUSG00000031963	ENSMUSG00000031963
ENSMUSG00000052430	ENSMUSG00000001999	ENSMUSG00000027358	ENSMUSG00000031963	ENSMUSG00000021796	ENSMUSG00000021796
ENSMUSG00000067336	ENSMUSG00000040466	ENSMUSG00000034663	ENSMUSG00000021796	ENSMUSG00000052430	ENSMUSG00000052430
ENSMUSG00000030138	ENSMUSG00000026577	ENSMUSG00000029335	ENSMUSG00000052430	ENSMUSG00000067336	ENSMUSG00000067336
ENSMUSG00000031377	ENSMUSG00000040093	ENSMUSG00000021835	ENSMUSG00000067336	ENSMUSG00000030138	ENSMUSG00000030138
ENSMUSG00000049086	ENSMUSG00000026739	ENSMUSG00000032179	ENSMUSG00000030138	ENSMUSG00000031377	ENSMUSG00000031377
ENSMUSG00000024191	ENSMUSG00000022098	ENSMUSG00000039004	ENSMUSG00000031377	ENSMUSG00000049086	ENSMUSG00000049086
ENSMUSG00000011958	ENSMUSG00000027358	ENSMUSG00000008999	ENSMUSG00000049086	ENSMUSG00000024191	ENSMUSG00000024191
ENSMUSG00000078566	ENSMUSG00000034663	ENSMUSG00000031963	ENSMUSG00000024191	ENSMUSG00000011958	ENSMUSG00000011958
ENSMUSG00000022051	ENSMUSG00000029335	ENSMUSG00000021796	ENSMUSG00000011958	ENSMUSG00000078566	ENSMUSG00000078566
ENSMUSG00000022687	ENSMUSG00000021835	ENSMUSG00000052430	ENSMUSG00000078566	ENSMUSG00000022051	ENSMUSG00000022051
ENSMUSG00000044502	ENSMUSG00000032179	ENSMUSG00000067336	ENSMUSG00000022051	ENSMUSG00000022687	ENSMUSG00000022687
ENSMUSG00000061755	ENSMUSG00000039004	ENSMUSG00000030138	ENSMUSG00000022687	ENSMUSG00000044502	ENSMUSG00000044502
ENSMUSG00000026278	ENSMUSG00000008999	ENSMUSG00000031377	ENSMUSG00000044502	ENSMUSG00000061755	ENSMUSG00000061755
ENSMUSG00000015943	ENSMUSG00000031963	ENSMUSG00000049086	ENSMUSG00000061755	ENSMUSG00000026278	ENSMUSG00000026278
ENSMUSG00000047721	ENSMUSG00000021796	ENSMUSG00000024191	ENSMUSG00000026278	ENSMUSG00000015943	ENSMUSG00000015943
ENSMUSG00000045160	ENSMUSG00000052430	ENSMUSG00000011958	ENSMUSG00000015943	ENSMUSG00000047721	ENSMUSG00000047721
ENSMUSG00000022557	ENSMUSG00000067336	ENSMUSG00000078566	ENSMUSG00000047721	ENSMUSG00000045160	ENSMUSG00000045160
ENSMUSG00000022070	ENSMUSG00000030138	ENSMUSG00000022051	ENSMUSG00000045160	ENSMUSG00000022557	ENSMUSG00000022557
ENSMUSG00000042992	ENSMUSG00000031377	ENSMUSG00000022687	ENSMUSG00000022557	ENSMUSG00000022070	ENSMUSG00000022070
ENSMUSG00000045176	ENSMUSG00000049086	ENSMUSG00000044502	ENSMUSG00000022070	ENSMUSG00000042992	ENSMUSG00000042992
ENSMUSG00000062376	ENSMUSG00000024191	ENSMUSG00000061755	ENSMUSG00000042992	ENSMUSG00000045176	ENSMUSG00000045176
ENSMUSG00000002345	ENSMUSG00000011958	ENSMUSG00000026278	ENSMUSG00000045176	ENSMUSG00000062376	ENSMUSG00000062376
ENSMUSG00000038871	ENSMUSG00000078566	ENSMUSG00000015943	ENSMUSG00000062376	ENSMUSG00000002345	ENSMUSG00000002345
ENSMUSG00000038286	ENSMUSG00000022051	ENSMUSG00000047721	ENSMUSG00000002345	ENSMUSG00000038871	ENSMUSG00000038871
ENSMUSG00000026617	ENSMUSG00000022687	ENSMUSG00000045160	ENSMUSG00000038871	ENSMUSG00000038286	ENSMUSG00000038286
ENSMUSG00000040481	ENSMUSG00000044502	ENSMUSG00000022557	ENSMUSG00000038286	ENSMUSG00000026617	ENSMUSG00000026617
ENSMUSG00000002413	ENSMUSG00000061755	ENSMUSG00000022070	ENSMUSG00000026617	ENSMUSG00000040481	ENSMUSG00000040481
ENSMUSG00000029458	ENSMUSG00000026278	ENSMUSG00000042992	ENSMUSG00000040481	ENSMUSG00000002413	ENSMUSG00000002413
ENSMUSG00000000148	ENSMUSG00000015943	ENSMUSG00000045176	ENSMUSG00000002413	ENSMUSG00000029458	ENSMUSG00000029458
ENSMUSG00000017146	ENSMUSG00000047721	ENSMUSG00000062376	ENSMUSG00000029458	ENSMUSG00000000148	ENSMUSG00000000148
ENSMUSG00000041147	ENSMUSG00000045160	ENSMUSG00000002345	ENSMUSG00000000148	ENSMUSG00000017146	ENSMUSG00000017146
ENSMUSG00000031201	ENSMUSG00000022557	ENSMUSG00000038871	ENSMUSG00000017146	ENSMUSG00000041147	ENSMUSG00000041147
ENSMUSG00000022387	ENSMUSG00000022070	ENSMUSG00000038286	ENSMUSG00000041147	ENSMUSG00000031201	ENSMUSG00000031201
ENSMUSG00000024335	ENSMUSG00000042992	ENSMUSG00000026617	ENSMUSG00000031201	ENSMUSG00000022387	ENSMUSG00000022387
ENSMUSG00000026918	ENSMUSG00000045176	ENSMUSG00000040481	ENSMUSG00000022387	ENSMUSG00000024335	ENSMUSG00000024335
ENSMUSG00000024002	ENSMUSG00000062376	ENSMUSG00000002413	ENSMUSG00000024335	ENSMUSG00000026918	ENSMUSG00000026918
ENSMUSG00000031660	ENSMUSG00000002345	ENSMUSG00000029458	ENSMUSG00000026918	ENSMUSG00000024002	ENSMUSG00000024002
ENSMUSG00000003778	ENSMUSG00000038871	ENSMUSG00000000148	ENSMUSG00000024002	ENSMUSG00000031660	ENSMUSG00000031660
ENSMUSG00000057649	ENSMUSG00000038286	ENSMUSG00000017146	ENSMUSG00000031660	ENSMUSG00000003778	ENSMUSG00000003778
ENSMUSG00000029279	ENSMUSG00000026617	ENSMUSG00000041147	ENSMUSG00000003778	ENSMUSG00000057649	ENSMUSG00000057649
ENSMUSG00000052139	ENSMUSG00000040481	ENSMUSG00000031201	ENSMUSG00000057649	ENSMUSG00000029279	ENSMUSG00000029279
ENSMUSG00000011158	ENSMUSG00000002413	ENSMUSG00000022387	ENSMUSG00000029279	ENSMUSG00000052139	ENSMUSG00000052139
ENSMUSG00000031487	ENSMUSG00000029458	ENSMUSG00000024335	ENSMUSG00000052139	ENSMUSG00000011158	ENSMUSG00000011158
ENSMUSG00000047843	ENSMUSG00000000148	ENSMUSG00000026918	ENSMUSG00000011158	ENSMUSG00000031487	ENSMUSG00000031487
ENSMUSG00000037905	ENSMUSG00000017146	ENSMUSG00000024002	ENSMUSG00000031487	ENSMUSG00000047843	ENSMUSG00000047843
ENSMUSG00000028351	ENSMUSG00000041147	ENSMUSG00000031660	ENSMUSG00000047843	ENSMUSG00000037905	ENSMUSG00000037905
ENSMUSG00000004031	ENSMUSG00000031201	ENSMUSG00000003778	ENSMUSG00000037905	ENSMUSG00000028351	ENSMUSG00000028351
ENSMUSG00000035131	ENSMUSG00000022387	ENSMUSG00000057649	ENSMUSG00000028351	ENSMUSG00000004031	ENSMUSG00000004031
ENSMUSG00000085208	ENSMUSG00000024335	ENSMUSG00000029279	ENSMUSG00000004031	ENSMUSG00000035131	ENSMUSG00000035131
ENSMUSG00000022247	ENSMUSG00000026918	ENSMUSG00000052139	ENSMUSG00000035131	ENSMUSG00000034329	ENSMUSG00000034329
ENSMUSG00000033940	ENSMUSG00000024002	ENSMUSG00000011158	ENSMUSG00000085208	ENSMUSG00000085208	ENSMUSG00000085208
ENSMUSG00000080268	ENSMUSG00000031660	ENSMUSG00000031487	ENSMUSG00000022247	ENSMUSG00000022247	ENSMUSG00000022247
ENSMUSG00000012076	ENSMUSG00000003778	ENSMUSG00000047843	ENSMUSG00000033940	ENSMUSG00000033940	ENSMUSG00000033940
ENSMUSG00000046836	ENSMUSG00000057649	ENSMUSG00000037905	ENSMUSG00000080268	ENSMUSG00000080268	ENSMUSG00000080268
ENSMUSG00000001632	ENSMUSG00000029279	ENSMUSG00000028351	ENSMUSG00000012076	ENSMUSG00000012076	ENSMUSG00000012076
ENSMUSG00000063952	ENSMUSG00000052139	ENSMUSG00000004031	ENSMUSG00000046836	ENSMUSG00000046836	ENSMUSG00000046836
ENSMUSG00000035390	ENSMUSG00000011158	ENSMUSG00000035131	ENSMUSG00000001632	ENSMUSG00000001632	ENSMUSG00000001632
ENSMUSG00000053046	ENSMUSG00000031487	ENSMUSG00000085208	ENSMUSG00000063952	ENSMUSG00000063952	ENSMUSG00000063952
ENSMUSG00000022914	ENSMUSG00000047843	ENSMUSG00000022247	ENSMUSG00000035390	ENSMUSG00000035390	ENSMUSG00000035390
ENSMUSG00000063663	ENSMUSG00000037905	ENSMUSG00000033940	ENSMUSG00000053046	ENSMUSG00000053046	ENSMUSG00000053046
ENSMUSG00000071657	ENSMUSG00000028351	ENSMUSG00000080268	ENSMUSG00000022914	ENSMUSG00000022914	ENSMUSG00000022914
ENSMUSG00000040859	ENSMUSG00000004031	ENSMUSG00000012076	ENSMUSG00000063663	ENSMUSG00000063663	ENSMUSG00000063663
ENSMUSG00000023175	ENSMUSG00000035131	ENSMUSG00000046836	ENSMUSG00000071657	ENSMUSG00000071657	ENSMUSG00000071657
ENSMUSG00000032589	ENSMUSG00000085208	ENSMUSG00000001632	ENSMUSG00000040859	ENSMUSG00000040859	ENSMUSG00000040859
ENSMUSG00000046718	ENSMUSG00000022247	ENSMUSG00000063952	ENSMUSG00000023175	ENSMUSG00000023175	ENSMUSG00000023175
ENSMUSG00000040565	ENSMUSG00000033940	ENSMUSG00000035390	ENSMUSG00000032589	ENSMUSG00000032589	ENSMUSG00000032589
ENSMUSG00000025103	ENSMUSG00000080268	ENSMUSG00000053046	ENSMUSG00000046718	ENSMUSG00000046718	ENSMUSG00000046718
ENSMUSG00000038187	ENSMUSG00000012076	ENSMUSG00000022914	ENSMUSG00000040565	ENSMUSG00000040565	ENSMUSG00000040565
ENSMUSG00000020042	ENSMUSG00000046836	ENSMUSG00000063663	ENSMUSG00000025103	ENSMUSG00000025103	ENSMUSG00000025103
ENSMUSG00000040298	ENSMUSG00000001632	ENSMUSG00000071657	ENSMUSG00000038187	ENSMUSG00000038187	ENSMUSG00000038187
ENSMUSG00000000202	ENSMUSG00000063952	ENSMUSG00000040859	ENSMUSG00000020042	ENSMUSG00000020042	ENSMUSG00000020042
ENSMUSG00000073771	ENSMUSG00000035390	ENSMUSG00000023175	ENSMUSG00000040298	ENSMUSG00000040298	ENSMUSG00000040298
ENSMUSG00000003344	ENSMUSG00000053046	ENSMUSG00000032589	ENSMUSG00000000202	ENSMUSG00000000202	ENSMUSG00000000202
ENSMUSG00000062098	ENSMUSG00000022914	ENSMUSG00000046718	ENSMUSG00000073771	ENSMUSG00000073771	ENSMUSG00000073771
ENSMUSG00000002803	ENSMUSG00000063663	ENSMUSG00000040565	ENSMUSG00000003344	ENSMUSG00000003344	ENSMUSG00000003344
ENSMUSG00000041702	ENSMUSG00000071657	ENSMUSG00000025103	ENSMUSG00000062098	ENSMUSG00000062098	ENSMUSG00000062098
ENSMUSG00000070632	ENSMUSG00000040859	ENSMUSG00000038187	ENSMUSG00000002803	ENSMUSG00000002803	ENSMUSG00000002803
ENSMUSG00000062202	ENSMUSG00000023175	ENSMUSG00000020042	ENSMUSG00000041702	ENSMUSG00000041702	ENSMUSG00000041702
ENSMUSG00000021900	ENSMUSG00000032589	ENSMUSG00000040298	ENSMUSG00000070632	ENSMUSG00000070632	ENSMUSG00000070632
ENSMUSG00000021660	ENSMUSG00000046718	ENSMUSG00000000202	ENSMUSG00000062202	ENSMUSG00000062202	ENSMUSG00000062202
ENSMUSG00000028568	ENSMUSG00000040565	ENSMUSG00000073771	ENSMUSG00000021900	ENSMUSG00000021900	ENSMUSG00000021900
ENSMUSG00000036478	ENSMUSG00000025103	ENSMUSG00000003344	ENSMUSG00000021660	ENSMUSG00000021660	ENSMUSG00000021660
ENSMUSG00000020423	ENSMUSG00000038187	ENSMUSG00000062098	ENSMUSG00000028568	ENSMUSG00000028568	ENSMUSG00000028568
ENSMUSG00000022863	ENSMUSG00000020042	ENSMUSG00000002803	ENSMUSG00000036478	ENSMUSG00000036478	ENSMUSG00000036478
ENSMUSG00000031264	ENSMUSG00000040298	ENSMUSG00000041702	ENSMUSG00000020423	ENSMUSG00000020423	ENSMUSG00000020423
ENSMUSG00000053216	ENSMUSG00000000202	ENSMUSG00000070632	ENSMUSG00000022863	ENSMUSG00000022863	ENSMUSG00000022863
ENSMUSG00000025217	ENSMUSG00000073771	ENSMUSG00000062202	ENSMUSG00000031264	ENSMUSG00000031264	ENSMUSG00000031264
ENSMUSG00000040084	ENSMUSG00000003344	ENSMUSG00000021900	ENSMUSG00000053216	ENSMUSG00000053216	ENSMUSG00000053216
ENSMUSG00000066979	ENSMUSG00000062098	ENSMUSG00000021660	ENSMUSG00000025217	ENSMUSG00000025217	ENSMUSG00000025217
ENSMUSG00000032077	ENSMUSG00000002803	ENSMUSG00000028568	ENSMUSG00000040084	ENSMUSG00000040084	ENSMUSG00000040084
ENSMUSG00000038722	ENSMUSG00000041702	ENSMUSG00000036478	ENSMUSG00000066979	ENSMUSG00000066979	ENSMUSG00000066979
ENSMUSG00000023988	ENSMUSG00000070632	ENSMUSG00000020423	ENSMUSG00000032077	ENSMUSG00000032077	ENSMUSG00000032077
ENSMUSG00000034156	ENSMUSG00000062202	ENSMUSG00000022863	ENSMUSG00000038722	ENSMUSG00000038722	ENSMUSG00000038722
ENSMUSG00000051223	ENSMUSG00000021900	ENSMUSG00000031264	ENSMUSG00000071317	ENSMUSG00000023988	ENSMUSG00000023988
ENSMUSG00000020547	ENSMUSG00000021660	ENSMUSG00000053216	ENSMUSG00000023988	ENSMUSG00000034156	ENSMUSG00000034156
ENSMUSG00000086600	ENSMUSG00000028568	ENSMUSG00000025217	ENSMUSG00000034156	ENSMUSG00000051223	ENSMUSG00000051223
ENSMUSG00000079489	ENSMUSG00000036478	ENSMUSG00000040084	ENSMUSG00000051223	ENSMUSG00000020547	ENSMUSG00000020547
ENSMUSG00000060380	ENSMUSG00000020423	ENSMUSG00000066979	ENSMUSG00000020547	ENSMUSG00000086600	ENSMUSG00000086600
ENSMUSG00000073374	ENSMUSG00000022863	ENSMUSG00000032077	ENSMUSG00000086600	ENSMUSG00000060380	ENSMUSG00000060380
ENSMUSG00000087574	ENSMUSG00000025217	ENSMUSG00000038722	ENSMUSG00000060380	ENSMUSG00000073374	ENSMUSG00000073374
ENSMUSG00000057093	ENSMUSG00000040084	ENSMUSG00000071317	ENSMUSG00000073374	ENSMUSG00000087574	ENSMUSG00000087574
ENSMUSG00000052848	ENSMUSG00000066979	ENSMUSG00000023988	ENSMUSG00000087574	ENSMUSG00000057093	ENSMUSG00000057093
ENSMUSG00000073627	ENSMUSG00000032077	ENSMUSG00000034156	ENSMUSG00000057093	ENSMUSG00000052848	ENSMUSG00000052848
ENSMUSG00000050334	ENSMUSG00000038722	ENSMUSG00000051223	ENSMUSG00000052848	ENSMUSG00000073627	ENSMUSG00000073627
ENSMUSG00000039349	ENSMUSG00000071317	ENSMUSG00000020547	ENSMUSG00000073627	ENSMUSG00000050334	ENSMUSG00000050334
ENSMUSG00000000581	ENSMUSG00000023988	ENSMUSG00000086600	ENSMUSG00000050334	ENSMUSG00000039349	ENSMUSG00000039349
ENSMUSG00000042460	ENSMUSG00000034156	ENSMUSG00000060380	ENSMUSG00000039349	ENSMUSG00000000581	ENSMUSG00000000581
ENSMUSG00000048970	ENSMUSG00000051223	ENSMUSG00000073374	ENSMUSG00000000581	ENSMUSG00000042460	ENSMUSG00000042460
ENSMUSG00000036887	ENSMUSG00000020547	ENSMUSG00000087574	ENSMUSG00000042460	ENSMUSG00000048970	ENSMUSG00000048970
ENSMUSG00000036905	ENSMUSG00000060380	ENSMUSG00000057093	ENSMUSG00000048970	ENSMUSG00000036887	ENSMUSG00000036887
ENSMUSG00000018446	ENSMUSG00000073374	ENSMUSG00000052848	ENSMUSG00000036887	ENSMUSG00000036905	ENSMUSG00000036905
ENSMUSG00000036896	ENSMUSG00000087574	ENSMUSG00000073627	ENSMUSG00000036905	ENSMUSG00000018446	ENSMUSG00000018446
ENSMUSG00000045532	ENSMUSG00000057093	ENSMUSG00000050334	ENSMUSG00000018446	ENSMUSG00000036896	ENSMUSG00000036896
ENSMUSG00000036907	ENSMUSG00000052848	ENSMUSG00000039349	ENSMUSG00000036896	ENSMUSG00000045532	ENSMUSG00000045532
ENSMUSG00000049630	ENSMUSG00000073627	ENSMUSG00000000581	ENSMUSG00000045532	ENSMUSG00000036907	ENSMUSG00000036907
ENSMUSG00000017446	ENSMUSG00000029917	ENSMUSG00000042460	ENSMUSG00000036907	ENSMUSG00000049630	ENSMUSG00000049630
ENSMUSG00000040794	ENSMUSG00000050334	ENSMUSG00000048970	ENSMUSG00000049630	ENSMUSG00000017446	ENSMUSG00000017446
ENSMUSG00000079592	ENSMUSG00000039349	ENSMUSG00000036887	ENSMUSG00000017446	ENSMUSG00000040794	ENSMUSG00000040794
ENSMUSG00000022440	ENSMUSG00000000581	ENSMUSG00000036905	ENSMUSG00000040794	ENSMUSG00000079592	ENSMUSG00000079592
ENSMUSG00000055172	ENSMUSG00000042460	ENSMUSG00000018446	ENSMUSG00000079592	ENSMUSG00000022440	ENSMUSG00000022440
ENSMUSG00000038521	ENSMUSG00000048970	ENSMUSG00000036896	ENSMUSG00000022440	ENSMUSG00000055172	ENSMUSG00000055172
ENSMUSG00000024371	ENSMUSG00000036887	ENSMUSG00000045532	ENSMUSG00000055172	ENSMUSG00000038521	ENSMUSG00000038521
ENSMUSG00000071753	ENSMUSG00000036905	ENSMUSG00000036907	ENSMUSG00000038521	ENSMUSG00000024371	ENSMUSG00000024371
ENSMUSG00000046219	ENSMUSG00000018446	ENSMUSG00000049630	ENSMUSG00000071753	ENSMUSG00000071753	ENSMUSG00000071753
ENSMUSG00000097869	ENSMUSG00000036896	ENSMUSG00000017446	ENSMUSG00000046219	ENSMUSG00000046219	ENSMUSG00000046219
ENSMUSG00000086181	ENSMUSG00000045532	ENSMUSG00000040794	ENSMUSG00000097869	ENSMUSG00000097869	ENSMUSG00000097869
ENSMUSG00000084915	ENSMUSG00000036907	ENSMUSG00000079592	ENSMUSG00000086181	ENSMUSG00000086181	ENSMUSG00000086181
ENSMUSG00000045975	ENSMUSG00000049630	ENSMUSG00000022440	ENSMUSG00000084915	ENSMUSG00000084915	ENSMUSG00000084915
ENSMUSG00000032120	ENSMUSG00000017446	ENSMUSG00000061535	ENSMUSG00000045975	ENSMUSG00000045975	ENSMUSG00000045975
ENSMUSG00000047248	ENSMUSG00000040794	ENSMUSG00000055172	ENSMUSG00000032120	ENSMUSG00000032120	ENSMUSG00000032120
ENSMUSG00000045912	ENSMUSG00000079592	ENSMUSG00000038521	ENSMUSG00000047248	ENSMUSG00000047248	ENSMUSG00000047248
ENSMUSG00000030279	ENSMUSG00000022440	ENSMUSG00000071753	ENSMUSG00000047990	ENSMUSG00000045912	ENSMUSG00000045912
ENSMUSG00000087679	ENSMUSG00000055172	ENSMUSG00000046219	ENSMUSG00000091956	ENSMUSG00000030279	ENSMUSG00000030279
ENSMUSG00000006423	ENSMUSG00000038521	ENSMUSG00000097869	ENSMUSG00000045912	ENSMUSG00000024164	ENSMUSG00000087679
ENSMUSG00000056753	ENSMUSG00000024371	ENSMUSG00000086181	ENSMUSG00000030279	ENSMUSG00000087679	ENSMUSG00000006423
ENSMUSG00000024592	ENSMUSG00000071753	ENSMUSG00000084915	ENSMUSG00000024164	ENSMUSG00000006423	ENSMUSG00000097093
ENSMUSG00000033031	ENSMUSG00000046219	ENSMUSG00000045975	ENSMUSG00000087679	ENSMUSG00000097093	ENSMUSG00000024592
ENSMUSG00000040552	ENSMUSG00000097869	ENSMUSG00000032120	ENSMUSG00000006423	ENSMUSG00000024592	ENSMUSG00000033031
ENSMUSG00000015451	ENSMUSG00000086181	ENSMUSG00000047248	ENSMUSG00000056753	ENSMUSG00000033031	ENSMUSG00000040552
ENSMUSG00000073418	ENSMUSG00000084915	ENSMUSG00000047990	ENSMUSG00000024592	ENSMUSG00000040552	ENSMUSG00000015451
ENSMUSG00000085408	ENSMUSG00000045975	ENSMUSG00000091956	ENSMUSG00000033031	ENSMUSG00000015451	ENSMUSG00000073418
ENSMUSG00000036377	ENSMUSG00000032120	ENSMUSG00000045912	ENSMUSG00000040552	ENSMUSG00000073418	ENSMUSG00000085408
ENSMUSG00000097838	ENSMUSG00000047248	ENSMUSG00000030279	ENSMUSG00000015451	ENSMUSG00000085408	ENSMUSG00000036377
ENSMUSG00000084910	ENSMUSG00000045912	ENSMUSG00000024164	ENSMUSG00000073418	ENSMUSG00000036377	ENSMUSG00000097838
ENSMUSG00000079105	ENSMUSG00000030279	ENSMUSG00000087679	ENSMUSG00000085408	ENSMUSG00000097838	ENSMUSG00000084910
ENSMUSG00000079242	ENSMUSG00000024164	ENSMUSG00000006423	ENSMUSG00000036377	ENSMUSG00000084910	ENSMUSG00000079105
ENSMUSG00000050390	ENSMUSG00000087679	ENSMUSG00000056753	ENSMUSG00000097838	ENSMUSG00000079105	ENSMUSG00000079242
ENSMUSG00000046449	ENSMUSG00000006423	ENSMUSG00000024592	ENSMUSG00000074361	ENSMUSG00000079242	ENSMUSG00000050390
ENSMUSG00000046679	ENSMUSG00000056753	ENSMUSG00000033031	ENSMUSG00000084910	ENSMUSG00000050390	ENSMUSG00000046449
ENSMUSG00000097574	ENSMUSG00000024592	ENSMUSG00000040552	ENSMUSG00000079242	ENSMUSG00000046449	ENSMUSG00000046679
ENSMUSG00000097352	ENSMUSG00000033031	ENSMUSG00000015451	ENSMUSG00000050390	ENSMUSG00000046679	ENSMUSG00000097574
ENSMUSG00000080727	ENSMUSG00000040552	ENSMUSG00000073418	ENSMUSG00000046449	ENSMUSG00000097574	ENSMUSG00000097352
ENSMUSG00000028578	ENSMUSG00000015451	ENSMUSG00000026405	ENSMUSG00000046679	ENSMUSG00000097352	ENSMUSG00000080727
ENSMUSG00000036707	ENSMUSG00000073418	ENSMUSG00000085408	ENSMUSG00000097574	ENSMUSG00000080727	ENSMUSG00000073405
ENSMUSG00000021981	ENSMUSG00000085408	ENSMUSG00000036377	ENSMUSG00000097352	ENSMUSG00000073405	ENSMUSG00000028578
ENSMUSG00000020196	ENSMUSG00000036377	ENSMUSG00000097838	ENSMUSG00000080727	ENSMUSG00000028578	ENSMUSG00000036707
ENSMUSG00000040957	ENSMUSG00000097838	ENSMUSG00000074361	ENSMUSG00000028578	ENSMUSG00000036707	ENSMUSG00000021981
ENSMUSG00000038990	ENSMUSG00000084910	ENSMUSG00000084910	ENSMUSG00000036707	ENSMUSG00000021981	ENSMUSG00000020196
ENSMUSG00000029544	ENSMUSG00000079242	ENSMUSG00000079242	ENSMUSG00000021981	ENSMUSG00000020196	ENSMUSG00000040957
ENSMUSG00000009075	ENSMUSG00000050390	ENSMUSG00000050390	ENSMUSG00000020196	ENSMUSG00000040957	ENSMUSG00000038990
ENSMUSG00000024430	ENSMUSG00000046449	ENSMUSG00000046449	ENSMUSG00000040957	ENSMUSG00000038990	ENSMUSG00000029544
ENSMUSG00000015488	ENSMUSG00000046679	ENSMUSG00000046679	ENSMUSG00000038990	ENSMUSG00000029544	ENSMUSG00000009075
ENSMUSG00000028532	ENSMUSG00000097574	ENSMUSG00000097574	ENSMUSG00000029544	ENSMUSG00000009075	ENSMUSG00000024430
ENSMUSG00000034656	ENSMUSG00000097352	ENSMUSG00000097352	ENSMUSG00000009075	ENSMUSG00000024430	ENSMUSG00000015488
ENSMUSG00000004113	ENSMUSG00000080727	ENSMUSG00000080727	ENSMUSG00000024430	ENSMUSG00000015488	ENSMUSG00000028532
ENSMUSG00000051331	ENSMUSG00000028578	ENSMUSG00000028578	ENSMUSG00000015488	ENSMUSG00000028532	ENSMUSG00000034656
ENSMUSG00000015968	ENSMUSG00000036707	ENSMUSG00000036707	ENSMUSG00000028532	ENSMUSG00000034656	ENSMUSG00000004113
ENSMUSG00000004110	ENSMUSG00000021981	ENSMUSG00000021981	ENSMUSG00000034656	ENSMUSG00000004113	ENSMUSG00000051331
ENSMUSG00000020866	ENSMUSG00000020196	ENSMUSG00000020196	ENSMUSG00000004113	ENSMUSG00000051331	ENSMUSG00000015968
ENSMUSG00000024112	ENSMUSG00000040957	ENSMUSG00000040957	ENSMUSG00000051331	ENSMUSG00000015968	ENSMUSG00000004110
ENSMUSG00000022416	ENSMUSG00000038990	ENSMUSG00000038990	ENSMUSG00000015968	ENSMUSG00000004110	ENSMUSG00000020866
ENSMUSG00000040118	ENSMUSG00000029544	ENSMUSG00000029544	ENSMUSG00000004110	ENSMUSG00000020866	ENSMUSG00000024112
ENSMUSG00000010066	ENSMUSG00000009075	ENSMUSG00000009075	ENSMUSG00000020866	ENSMUSG00000024112	ENSMUSG00000022416
ENSMUSG00000021991	ENSMUSG00000024430	ENSMUSG00000024430	ENSMUSG00000024112	ENSMUSG00000022416	ENSMUSG00000040118
ENSMUSG00000041460	ENSMUSG00000015488	ENSMUSG00000015488	ENSMUSG00000022416	ENSMUSG00000040118	ENSMUSG00000010066
ENSMUSG00000020882	ENSMUSG00000028532	ENSMUSG00000028532	ENSMUSG00000040118	ENSMUSG00000010066	ENSMUSG00000021991
ENSMUSG00000057914	ENSMUSG00000034656	ENSMUSG00000034656	ENSMUSG00000010066	ENSMUSG00000021991	ENSMUSG00000041460
ENSMUSG00000003352	ENSMUSG00000004113	ENSMUSG00000004113	ENSMUSG00000021991	ENSMUSG00000041460	ENSMUSG00000020882
ENSMUSG00000017412	ENSMUSG00000051331	ENSMUSG00000051331	ENSMUSG00000041460	ENSMUSG00000020882	ENSMUSG00000057914
ENSMUSG00000019146	ENSMUSG00000015968	ENSMUSG00000015968	ENSMUSG00000020882	ENSMUSG00000057914	ENSMUSG00000003352
ENSMUSG00000066189	ENSMUSG00000004110	ENSMUSG00000004110	ENSMUSG00000057914	ENSMUSG00000003352	ENSMUSG00000017412
ENSMUSG00000020723	ENSMUSG00000020866	ENSMUSG00000020866	ENSMUSG00000003352	ENSMUSG00000017412	ENSMUSG00000019146
ENSMUSG00000040373	ENSMUSG00000024112	ENSMUSG00000024112	ENSMUSG00000017412	ENSMUSG00000019146	ENSMUSG00000066189
ENSMUSG00000069806	ENSMUSG00000022416	ENSMUSG00000022416	ENSMUSG00000019146	ENSMUSG00000066189	ENSMUSG00000020723
ENSMUSG00000053395	ENSMUSG00000040118	ENSMUSG00000040118	ENSMUSG00000066189	ENSMUSG00000020723	ENSMUSG00000040373
ENSMUSG00000034889	ENSMUSG00000010066	ENSMUSG00000010066	ENSMUSG00000020723	ENSMUSG00000040373	ENSMUSG00000069806
ENSMUSG00000033417	ENSMUSG00000021991	ENSMUSG00000021991	ENSMUSG00000040373	ENSMUSG00000069806	ENSMUSG00000053395
ENSMUSG00000014226	ENSMUSG00000041460	ENSMUSG00000041460	ENSMUSG00000078815	ENSMUSG00000053395	ENSMUSG00000034889
[truncated: 13,025 more rows]
