# Supplementary material for: Transcriptional profiling predicts running promotes cerebrovascular remodeling in young but not midlife mice
Source: BMC Genomics. 2019 Nov 14;20:860. doi: 10.1186/s12864-019-6230-z (PMC6854620; doi:10.1186/s12864-019-6230-z)
Supplement: Supplementary file 9 — Additional file 9: Table S1. Housing of Midlife Running mice. [file 12864_2019_6230_MOESM9_ESM.xlsx]

## Sheet: Sheet1
Mouse ID	Cage	Rank (Low = 1, High = 12)	Grouping
1388	1	8	high
9926	1	10	high
0533	2	6	low
3494	2	11	high
1990	3	2	low
3597	3	7	high
5581	4	1	low
3545	4	4	low
1003	5	5	low
7785	5	9	high
0304	6	3	low
6332	6	12	high
