# Supplementary material for: Transcriptional profiling predicts running promotes cerebrovascular remodeling in young but not midlife mice
Source: BMC Genomics. 2019 Nov 14;20:860. doi: 10.1186/s12864-019-6230-z (PMC6854620; doi:10.1186/s12864-019-6230-z)
Supplement: Supplementary file 10 — Additional file 10: Table S9. Expression of Laminin and Collagen IV genes in both Zheng et al., and Vanlandewijck and He et al. [file 12864_2019_6230_MOESM10_ESM.xlsx]

## Sheet: Sheet1
		Zheng et al. 2014					Vanlandewijck and He et al. 2018
		Astrocyte	Neuron	OPC	Microglia	Endothelial Cell	Pericyte	Smooth Muscle Cell	Fibroblast-like Cell	Oligodendrocyte	Endothelial Cell	Astrocyte
Collagen	COL4A1					●	●	●	●		●
	COL4A2					●	●	●	●		●
	COL4A3					●	●	●
	COL4A4						●	●				●
	COL4A5	●		●			●	●	●			●
	COL4A6	●		●					●
Laminin	LAMA1			●		●			●
	LAMA2	●		●		●	●	●	●	●		●
	LAMA3	●	●			●					●
	LAMA4					●	●	●	●	●	●	●
	LAMA5					●		●			●
	LAMB1		●			●	●		●
	LAMB2	●			●	●	●	●	●	●	●	●
	LAMB3	●	●	●	●	●
	LAMC1	●		●		●	●	●	●		●	●
	LAMC2	●	●			●
	LAMC3			●		●	●	●	●
